# Supplementary material for: Is MOOC really effective? Exploring the outcomes of MOOC adoption and its influencing factors in a higher educational institution in China
Source: PLoS One. 2025 Feb 24;20(2):e0317701. doi: 10.1371/journal.pone.0317701 (PMC11849841; doi:10.1371/journal.pone.0317701)
Supplement: S1 File — (XLSX) [file pone.0317701.s001.xlsx]

## Sheet: sheet1
ID	Semester	Grade
20120912	2016-2017-2	95
20120912	2016-2017-2	92
20122824	2016-2017-2	0
20122824	2016-2017-2	0
20122824	2016-2017-2	0
20122824	2016-2017-2	65
20122824	2016-2017-2	0
20130340	2016-2017-2	80
20130340	2016-2017-2	75
20132805	2016-2017-2	95
20132805	2016-2017-2	95
20140101	2016-2017-2	90
20140101	2016-2017-2	90
20140102	2016-2017-2	70
20140102	2016-2017-2	70
20140103	2016-2017-2	80
20140103	2016-2017-2	80
20140104	2016-2017-2	75
20140104	2016-2017-2	75
20140104	2016-2017-2	60
20140104	2016-2017-2	88
20140105	2016-2017-2	75
20140105	2016-2017-2	75
20140106	2016-2017-2	80
20140106	2016-2017-2	80
20140107	2016-2017-2	70
20140107	2016-2017-2	70
20140108	2016-2017-2	85
20140108	2016-2017-2	85
20140109	2016-2017-2	95
20140109	2016-2017-2	95
20140110	2016-2017-2	90
20140110	2016-2017-2	90
20140111	2016-2017-2	90
20140111	2016-2017-2	90
20140112	2016-2017-2	90
20140112	2016-2017-2	90
20140113	2016-2017-2	90
20140113	2016-2017-2	90
20140114	2016-2017-2	60
20140114	2016-2017-2	72
20140114	2016-2017-2	72
20140115	2016-2017-2	75
20140115	2016-2017-2	75
20140116	2016-2017-2	73
20140116	2016-2017-2	73
20140117	2016-2017-2	75
20140117	2016-2017-2	75
20140118	2016-2017-2	65
20140118	2016-2017-2	65
20140118	2016-2017-2	62
20140118	2016-2017-2	0
20140118	2016-2017-2	0
20140118	2016-2017-2	73
20140118	2016-2017-2	60
20140119	2016-2017-2	60
20140119	2016-2017-2	75
20140119	2016-2017-2	75
20140120	2016-2017-2	80
20140120	2016-2017-2	80
20140121	2016-2017-2	80
20140121	2016-2017-2	80
20140122	2016-2017-2	0
20140122	2016-2017-2	60
20140122	2016-2017-2	65
20140122	2016-2017-2	60
20140122	2016-2017-2	72
20140122	2016-2017-2	70
20140122	2016-2017-2	62
20140122	2016-2017-2	65
20140122	2016-2017-2	78
20140122	2016-2017-2	70
20140122	2016-2017-2	80
20140122	2016-2017-2	84
20140122	2016-2017-2	0
20140122	2016-2017-2	0
20140122	2016-2017-2	0
20140122	2016-2017-2	65
20140122	2016-2017-2	60
20140122	2016-2017-2	80
20140122	2016-2017-2	70
20140122	2016-2017-2	70
20140122	2016-2017-2	71
20140122	2016-2017-2	60
20140123	2016-2017-2	75
20140123	2016-2017-2	76
20140123	2016-2017-2	76
20140124	2016-2017-2	77
20140124	2016-2017-2	77
20140125	2016-2017-2	90
20140125	2016-2017-2	90
20140126	2016-2017-2	75
20140126	2016-2017-2	75
20140127	2016-2017-2	60
20140127	2016-2017-2	60
20140127	2016-2017-2	0
20140127	2016-2017-2	0
20140128	2016-2017-2	75
20140128	2016-2017-2	75
20140129	2016-2017-2	85
20140129	2016-2017-2	85
20140130	2016-2017-2	90
20140130	2016-2017-2	90
20140130	2016-2017-2	70
20140131	2016-2017-2	95
20140131	2016-2017-2	95
20140132	2016-2017-2	80
20140132	2016-2017-2	80
20140133	2016-2017-2	90
20140133	2016-2017-2	90
20140134	2016-2017-2	75
20140134	2016-2017-2	75
20140135	2016-2017-2	80
20140135	2016-2017-2	80
20140136	2016-2017-2	90
20140136	2016-2017-2	90
20140137	2016-2017-2	70
20140137	2016-2017-2	70
20140138	2016-2017-2	85
20140138	2016-2017-2	85
20140139	2016-2017-2	76
20140139	2016-2017-2	76
20140140	2016-2017-2	80
20140140	2016-2017-2	80
20140141	2016-2017-2	76
20140141	2016-2017-2	76
20140142	2016-2017-2	80
20140142	2016-2017-2	80
20140143	2016-2017-2	75
20140143	2016-2017-2	75
20140143	2016-2017-2	60
20140143	2016-2017-2	0
20140144	2016-2017-2	76
20140144	2016-2017-2	76
20140145	2016-2017-2	75
20140145	2016-2017-2	75
20140146	2016-2017-2	85
20140146	2016-2017-2	85
20140147	2016-2017-2	76
20140147	2016-2017-2	76
20140148	2016-2017-2	75
20140148	2016-2017-2	75
20140149	2016-2017-2	75
20140149	2016-2017-2	75
20140150	2016-2017-2	77
20140150	2016-2017-2	77
20140201	2016-2017-2	89
20140201	2016-2017-2	86
20140201	2016-2017-2	70
20140202	2016-2017-2	80
20140202	2016-2017-2	60
20140203	2016-2017-2	75
20140203	2016-2017-2	70
20140204	2016-2017-2	92
20140204	2016-2017-2	65
20140205	2016-2017-2	70
20140205	2016-2017-2	73
20140206	2016-2017-2	90
20140206	2016-2017-2	70
20140207	2016-2017-2	82
20140207	2016-2017-2	75
20140208	2016-2017-2	67
20140208	2016-2017-2	87
20140208	2016-2017-2	85
20140209	2016-2017-2	92
20140209	2016-2017-2	87
20140209	2016-2017-2	78
20140210	2016-2017-2	92
20140210	2016-2017-2	82
20140211	2016-2017-2	82
20140211	2016-2017-2	90
20140212	2016-2017-2	0
20140212	2016-2017-2	0
20140213	2016-2017-2	90
20140213	2016-2017-2	87
20140213	2016-2017-2	77
20140215	2016-2017-2	69
20140215	2016-2017-2	87
20140215	2016-2017-2	80
20140216	2016-2017-2	74
20140216	2016-2017-2	82
20140216	2016-2017-2	80
20140217	2016-2017-2	82
20140217	2016-2017-2	81
20140218	2016-2017-2	81
20140218	2016-2017-2	82
20140219	2016-2017-2	82
20140219	2016-2017-2	85
20140220	2016-2017-2	80
20140220	2016-2017-2	85
20140221	2016-2017-2	75
20140221	2016-2017-2	92
20140222	2016-2017-2	70
20140222	2016-2017-2	85
20140223	2016-2017-2	74
20140223	2016-2017-2	90
20140223	2016-2017-2	75
20140224	2016-2017-2	83
20140224	2016-2017-2	80
20140225	2016-2017-2	83
20140225	2016-2017-2	87
20140226	2016-2017-2	86
20140226	2016-2017-2	87
20140227	2016-2017-2	70
20140227	2016-2017-2	86
20140227	2016-2017-2	72
20140228	2016-2017-2	85
20140228	2016-2017-2	75
20140228	2016-2017-2	76
20140229	2016-2017-2	85
20140229	2016-2017-2	75
20140230	2016-2017-2	70
20140230	2016-2017-2	85
20140231	2016-2017-2	70
20140231	2016-2017-2	80
20140232	2016-2017-2	0
20140232	2016-2017-2	0
20140232	2016-2017-2	0
20140232	2016-2017-2	0
20140232	2016-2017-2	0
20140232	2016-2017-2	0
20140232	2016-2017-2	0
20140232	2016-2017-2	0
20140232	2016-2017-2	0
20140233	2016-2017-2	78
20140233	2016-2017-2	85
20140234	2016-2017-2	81
20140234	2016-2017-2	70
20140234	2016-2017-2	80
20140236	2016-2017-2	80
20140236	2016-2017-2	75
20140237	2016-2017-2	78
20140237	2016-2017-2	80
20140238	2016-2017-2	70
20140238	2016-2017-2	89
20140239	2016-2017-2	90
20140239	2016-2017-2	78
20140239	2016-2017-2	76
20140240	2016-2017-2	93
20140240	2016-2017-2	93
20140241	2016-2017-2	83
20140241	2016-2017-2	69
20140241	2016-2017-2	88
20140241	2016-2017-2	83
20140242	2016-2017-2	85
20140242	2016-2017-2	85
20140243	2016-2017-2	95
20140243	2016-2017-2	74
20140243	2016-2017-2	95
20140244	2016-2017-2	86
20140244	2016-2017-2	86
20140245	2016-2017-2	80
20140245	2016-2017-2	80
20140246	2016-2017-2	81
20140246	2016-2017-2	74
20140246	2016-2017-2	81
20140247	2016-2017-2	82
20140247	2016-2017-2	82
20140247	2016-2017-2	67
20140247	2016-2017-2	83
20140248	2016-2017-2	83
20140248	2016-2017-2	82
20140248	2016-2017-2	71
20140248	2016-2017-2	82
20140249	2016-2017-2	75
20140249	2016-2017-2	80
20140250	2016-2017-2	90
20140250	2016-2017-2	90
20140251	2016-2017-2	60
20140251	2016-2017-2	61
20140251	2016-2017-2	60
20140251	2016-2017-2	65
20140251	2016-2017-2	85
20140251	2016-2017-2	68
20140251	2016-2017-2	75
20140251	2016-2017-2	60
20140251	2016-2017-2	60
20140251	2016-2017-2	70
20140251	2016-2017-2	78
20140251	2016-2017-2	63
20140251	2016-2017-2	70
20140251	2016-2017-2	60
20140251	2016-2017-2	60
20140251	2016-2017-2	63
20140251	2016-2017-2	75
20140251	2016-2017-2	60
20140251	2016-2017-2	64
20140251	2016-2017-2	75
20140251	2016-2017-2	60
20140251	2016-2017-2	63
20140251	2016-2017-2	81
20140251	2016-2017-2	51
20140251	2016-2017-2	65
20140301	2016-2017-2	70
20140301	2016-2017-2	78
20140302	2016-2017-2	80
20140302	2016-2017-2	80
20140303	2016-2017-2	70
20140303	2016-2017-2	70
20140304	2016-2017-2	78
20140304	2016-2017-2	90
20140305	2016-2017-2	71
20140305	2016-2017-2	83
20140306	2016-2017-2	84
20140306	2016-2017-2	90
20140307	2016-2017-2	80
20140307	2016-2017-2	85
20140308	2016-2017-2	70
20140308	2016-2017-2	66
20140309	2016-2017-2	70
20140309	2016-2017-2	72
20140310	2016-2017-2	70
20140310	2016-2017-2	77
20140311	2016-2017-2	75
20140311	2016-2017-2	72
20140312	2016-2017-2	65
20140312	2016-2017-2	81
20140312	2016-2017-2	70
20140313	2016-2017-2	76
20140313	2016-2017-2	66
20140313	2016-2017-2	68
20140314	2016-2017-2	78
20140314	2016-2017-2	78
20140314	2016-2017-2	70
20140315	2016-2017-2	65
20140315	2016-2017-2	70
20140316	2016-2017-2	60
20140316	2016-2017-2	62
20140317	2016-2017-2	78
20140317	2016-2017-2	70
20140318	2016-2017-2	73
20140318	2016-2017-2	85
20140319	2016-2017-2	70
20140319	2016-2017-2	68
20140320	2016-2017-2	85
20140320	2016-2017-2	67
20140321	2016-2017-2	85
20140321	2016-2017-2	75
20140321	2016-2017-2	76
20140322	2016-2017-2	67
20140322	2016-2017-2	75
20140323	2016-2017-2	80
20140323	2016-2017-2	76
20140324	2016-2017-2	85
20140324	2016-2017-2	71
20140325	2016-2017-2	74
20140325	2016-2017-2	88
20140327	2016-2017-2	67
20140327	2016-2017-2	81
20140328	2016-2017-2	70
20140328	2016-2017-2	86
20140329	2016-2017-2	80
20140329	2016-2017-2	72
20140330	2016-2017-2	90
20140330	2016-2017-2	82
20140331	2016-2017-2	80
20140331	2016-2017-2	74
20140332	2016-2017-2	90
20140332	2016-2017-2	74
20140333	2016-2017-2	85
20140333	2016-2017-2	71
20140334	2016-2017-2	72
20140334	2016-2017-2	62
20140335	2016-2017-2	85
20140335	2016-2017-2	81
20140335	2016-2017-2	80
20140335	2016-2017-2	60
20140335	2016-2017-2	82
20140335	2016-2017-2	85
20140335	2016-2017-2	77
20140335	2016-2017-2	92
20140335	2016-2017-2	86
20140335	2016-2017-2	68
20140335	2016-2017-2	95
20140335	2016-2017-2	74
20140336	2016-2017-2	70
20140336	2016-2017-2	70
20140337	2016-2017-2	70
20140337	2016-2017-2	75
20140338	2016-2017-2	75
20140338	2016-2017-2	76
20140339	2016-2017-2	80
20140339	2016-2017-2	70
20140340	2016-2017-2	66
20140340	2016-2017-2	65
20140341	2016-2017-2	68
20140341	2016-2017-2	70
20140342	2016-2017-2	70
20140342	2016-2017-2	68
20140343	2016-2017-2	90
20140343	2016-2017-2	80
20140344	2016-2017-2	81
20140344	2016-2017-2	85
20140345	2016-2017-2	88
20140345	2016-2017-2	74
20140346	2016-2017-2	80
20140346	2016-2017-2	79
20140346	2016-2017-2	64
20140347	2016-2017-2	84
20140348	2016-2017-2	82
20140348	2016-2017-2	86
20140348	2016-2017-2	77
20140349	2016-2017-2	83
20140349	2016-2017-2	63
20140349	2016-2017-2	60
20140349	2016-2017-2	80
20140349	2016-2017-2	66
20140401	2016-2017-2	85
20140401	2016-2017-2	90
20140402	2016-2017-2	76
20140402	2016-2017-2	76
20140403	2016-2017-2	0
20140403	2016-2017-2	0
20140403	2016-2017-2	78
20140403	2016-2017-2	0
20140404	2016-2017-2	75
20140404	2016-2017-2	75
20140405	2016-2017-2	77
20140405	2016-2017-2	77
20140406	2016-2017-2	78
20140406	2016-2017-2	78
20140407	2016-2017-2	78
20140407	2016-2017-2	78
20140408	2016-2017-2	75
20140408	2016-2017-2	75
20140409	2016-2017-2	75
20140409	2016-2017-2	75
20140410	2016-2017-2	78
20140410	2016-2017-2	78
20140411	2016-2017-2	78
20140411	2016-2017-2	78
20140412	2016-2017-2	85
20140412	2016-2017-2	80
20140413	2016-2017-2	90
20140413	2016-2017-2	85
20140414	2016-2017-2	86
20140414	2016-2017-2	80
20140415	2016-2017-2	84
20140415	2016-2017-2	80
20140416	2016-2017-2	86
20140416	2016-2017-2	80
20140417	2016-2017-2	86
20140417	2016-2017-2	82
20140418	2016-2017-2	70
20140418	2016-2017-2	70
20140418	2016-2017-2	90
20140419	2016-2017-2	79
20140419	2016-2017-2	85
20140420	2016-2017-2	85
20140420	2016-2017-2	94
20140421	2016-2017-2	79
20140421	2016-2017-2	79
20140422	2016-2017-2	80
20140422	2016-2017-2	80
20140423	2016-2017-2	90
20140423	2016-2017-2	80
20140424	2016-2017-2	80
20140424	2016-2017-2	95
20140425	2016-2017-2	80
20140425	2016-2017-2	80
20140426	2016-2017-2	80
20140426	2016-2017-2	85
20140427	2016-2017-2	90
20140427	2016-2017-2	80
20140428	2016-2017-2	80
20140428	2016-2017-2	85
20140429	2016-2017-2	85
20140429	2016-2017-2	80
20140430	2016-2017-2	42
20140430	2016-2017-2	83
20140430	2016-2017-2	74
20140430	2016-2017-2	68
20140430	2016-2017-2	68
20140431	2016-2017-2	86
20140431	2016-2017-2	82
20140432	2016-2017-2	85
20140432	2016-2017-2	80
20140433	2016-2017-2	80
20140433	2016-2017-2	85
20140434	2016-2017-2	75
20140434	2016-2017-2	75
20140435	2016-2017-2	78
20140435	2016-2017-2	80
20140436	2016-2017-2	80
20140436	2016-2017-2	86
20140437	2016-2017-2	86
20140437	2016-2017-2	80
20140438	2016-2017-2	86
20140438	2016-2017-2	80
20140439	2016-2017-2	82
20140439	2016-2017-2	86
20140440	2016-2017-2	90
20140440	2016-2017-2	85
20140441	2016-2017-2	75
20140441	2016-2017-2	60
20140441	2016-2017-2	70.5
20140441	2016-2017-2	70
20140441	2016-2017-2	60
20140441	2016-2017-2	86
20140442	2016-2017-2	80
20140442	2016-2017-2	85
20140443	2016-2017-2	80
20140443	2016-2017-2	60
20140443	2016-2017-2	80
20140444	2016-2017-2	75
20140444	2016-2017-2	75
20140445	2016-2017-2	0
20140445	2016-2017-2	35
20140445	2016-2017-2	0
20140445	2016-2017-2	80
20140445	2016-2017-2	0
20140445	2016-2017-2	20
20140445	2016-2017-2	0
20140446	2016-2017-2	0
20140446	2016-2017-2	85
20140446	2016-2017-2	0
20140446	2016-2017-2	0
20140446	2016-2017-2	30
20140447	2016-2017-2	75
20140447	2016-2017-2	88
20140447	2016-2017-2	75
20140447	2016-2017-2	55
20140447	2016-2017-2	62
20140447	2016-2017-2	60
20140447	2016-2017-2	60
20140447	2016-2017-2	75
20140448	2016-2017-2	79
20140448	2016-2017-2	79
20140449	2016-2017-2	80
20140449	2016-2017-2	85
20140450	2016-2017-2	80
20140450	2016-2017-2	0
20140450	2016-2017-2	80
20140450	2016-2017-2	62
20140450	2016-2017-2	65
20140450	2016-2017-2	73
20140450	2016-2017-2	68
20140501	2016-2017-2	80
20140501	2016-2017-2	88
20140502	2016-2017-2	82
20140502	2016-2017-2	90
20140503	2016-2017-2	88
20140503	2016-2017-2	75
20140504	2016-2017-2	89
20140504	2016-2017-2	80
20140505	2016-2017-2	85
20140505	2016-2017-2	81
20140505	2016-2017-2	67
20140506	2016-2017-2	79
20140506	2016-2017-2	94
20140507	2016-2017-2	90
20140507	2016-2017-2	70
20140508	2016-2017-2	85
20140508	2016-2017-2	85
20140509	2016-2017-2	80
20140509	2016-2017-2	88
20140510	2016-2017-2	70
20140510	2016-2017-2	70
20140511	2016-2017-2	88
20140511	2016-2017-2	88
20140512	2016-2017-2	85
20140512	2016-2017-2	85
20140513	2016-2017-2	86
20140513	2016-2017-2	86
20140514	2016-2017-2	88
20140514	2016-2017-2	88
20140515	2016-2017-2	0
20140515	2016-2017-2	0
20140515	2016-2017-2	72
20140515	2016-2017-2	0
20140515	2016-2017-2	0
20140515	2016-2017-2	60
20140515	2016-2017-2	62
20140516	2016-2017-2	60
20140516	2016-2017-2	60
20140517	2016-2017-2	88
20140517	2016-2017-2	88
20140518	2016-2017-2	82
20140518	2016-2017-2	82
20140519	2016-2017-2	78
20140519	2016-2017-2	78
20140519	2016-2017-2	66
20140520	2016-2017-2	89
20140520	2016-2017-2	95
20140521	2016-2017-2	70
20140521	2016-2017-2	70
20140522	2016-2017-2	85
20140522	2016-2017-2	81
20140523	2016-2017-2	83
20140523	2016-2017-2	81
20140524	2016-2017-2	78
20140524	2016-2017-2	88
20140525	2016-2017-2	72
20140525	2016-2017-2	90
20140526	2016-2017-2	79
20140526	2016-2017-2	87
20140527	2016-2017-2	93
20140527	2016-2017-2	85
20140528	2016-2017-2	78
20140528	2016-2017-2	87
20140529	2016-2017-2	89
20140529	2016-2017-2	78
20140530	2016-2017-2	80
20140530	2016-2017-2	92
20140531	2016-2017-2	80
20140531	2016-2017-2	89
20140532	2016-2017-2	70
20140532	2016-2017-2	90
20140533	2016-2017-2	80
20140533	2016-2017-2	88
20140534	2016-2017-2	94
20140534	2016-2017-2	94
20140536	2016-2017-2	78
20140536	2016-2017-2	78
20140537	2016-2017-2	78
20140537	2016-2017-2	78
20140538	2016-2017-2	85
20140538	2016-2017-2	89
20140539	2016-2017-2	95
20140539	2016-2017-2	93
20140540	2016-2017-2	93
20140540	2016-2017-2	95
20140541	2016-2017-2	95
20140541	2016-2017-2	94
20140542	2016-2017-2	86
20140542	2016-2017-2	84
20140543	2016-2017-2	84
20140543	2016-2017-2	83
20140544	2016-2017-2	91
20140544	2016-2017-2	82
20140545	2016-2017-2	70
20140545	2016-2017-2	88
20140546	2016-2017-2	82
20140546	2016-2017-2	82
20140547	2016-2017-2	80
20140547	2016-2017-2	80
20140547	2016-2017-2	60
20140548	2016-2017-2	88
20140548	2016-2017-2	88
20140551	2016-2017-2	82
20140551	2016-2017-2	82
20140601	2016-2017-2	80
20140601	2016-2017-2	80
20140602	2016-2017-2	72
20140602	2016-2017-2	72
20140603	2016-2017-2	70
20140603	2016-2017-2	70
20140604	2016-2017-2	75
20140604	2016-2017-2	75
20140605	2016-2017-2	78
20140605	2016-2017-2	78
20140606	2016-2017-2	79
20140606	2016-2017-2	79
20140607	2016-2017-2	34
20140607	2016-2017-2	60
20140607	2016-2017-2	65
20140607	2016-2017-2	0
20140607	2016-2017-2	0
20140607	2016-2017-2	60
20140607	2016-2017-2	60
20140608	2016-2017-2	79
20140608	2016-2017-2	79
20140609	2016-2017-2	80
20140609	2016-2017-2	80
20140610	2016-2017-2	75
20140610	2016-2017-2	75
20140611	2016-2017-2	60
20140611	2016-2017-2	60
20140612	2016-2017-2	80
20140612	2016-2017-2	80
20140613	2016-2017-2	80
20140613	2016-2017-2	80
20140614	2016-2017-2	90
20140614	2016-2017-2	90
20140615	2016-2017-2	80
20140615	2016-2017-2	80
20140616	2016-2017-2	80
20140616	2016-2017-2	80
20140617	2016-2017-2	78
20140617	2016-2017-2	78
20140618	2016-2017-2	70
20140618	2016-2017-2	70
20140619	2016-2017-2	70
20140619	2016-2017-2	70
20140620	2016-2017-2	78
20140620	2016-2017-2	78
20140621	2016-2017-2	77
20140621	2016-2017-2	77
20140622	2016-2017-2	70
20140622	2016-2017-2	70
20140623	2016-2017-2	76
20140623	2016-2017-2	76
20140624	2016-2017-2	88
20140624	2016-2017-2	88
20140625	2016-2017-2	88
20140625	2016-2017-2	88
20140626	2016-2017-2	80
20140626	2016-2017-2	80
20140627	2016-2017-2	75
20140627	2016-2017-2	75
20140628	2016-2017-2	78
20140628	2016-2017-2	78
20140629	2016-2017-2	78
20140629	2016-2017-2	78
20140630	2016-2017-2	75
20140630	2016-2017-2	72
20140630	2016-2017-2	70
20140630	2016-2017-2	72
20140630	2016-2017-2	72
20140630	2016-2017-2	75
20140631	2016-2017-2	70
20140631	2016-2017-2	70
20140632	2016-2017-2	75
20140632	2016-2017-2	75
20140633	2016-2017-2	77
20140633	2016-2017-2	77
20140634	2016-2017-2	89
20140634	2016-2017-2	89
20140635	2016-2017-2	90
20140635	2016-2017-2	90
20140636	2016-2017-2	70
20140636	2016-2017-2	70
20140637	2016-2017-2	90
20140637	2016-2017-2	90
20140638	2016-2017-2	80
20140638	2016-2017-2	80
20140639	2016-2017-2	70
20140639	2016-2017-2	70
20140640	2016-2017-2	85
20140640	2016-2017-2	85
20140641	2016-2017-2	78
20140641	2016-2017-2	78
20140642	2016-2017-2	90
20140642	2016-2017-2	90
20140643	2016-2017-2	86
20140643	2016-2017-2	86
20140646	2016-2017-2	65
20140646	2016-2017-2	85
20140646	2016-2017-2	66
20140646	2016-2017-2	85
20140647	2016-2017-2	95
20140647	2016-2017-2	95
20140648	2016-2017-2	80
20140648	2016-2017-2	80
20140649	2016-2017-2	70
20140649	2016-2017-2	70
20140650	2016-2017-2	85
20140650	2016-2017-2	85
20140701	2016-2017-2	93
20140701	2016-2017-2	86
20140702	2016-2017-2	70
20140702	2016-2017-2	68
20140703	2016-2017-2	96
20140703	2016-2017-2	82
20140704	2016-2017-2	90
20140704	2016-2017-2	83
20140705	2016-2017-2	83
20140705	2016-2017-2	78
20140706	2016-2017-2	85
20140706	2016-2017-2	95
20140707	2016-2017-2	92
20140707	2016-2017-2	83
20140708	2016-2017-2	90
20140708	2016-2017-2	83
20140709	2016-2017-2	91
20140709	2016-2017-2	88
20140710	2016-2017-2	84
20140710	2016-2017-2	90
20140711	2016-2017-2	85
20140711	2016-2017-2	85
20140712	2016-2017-2	98
20140712	2016-2017-2	95
20140713	2016-2017-2	95
20140713	2016-2017-2	88
20140714	2016-2017-2	87
20140714	2016-2017-2	80
20140715	2016-2017-2	84
20140715	2016-2017-2	89
20140716	2016-2017-2	82
20140716	2016-2017-2	85
20140717	2016-2017-2	92
20140717	2016-2017-2	82
20140718	2016-2017-2	92
20140718	2016-2017-2	80
20140719	2016-2017-2	93
20140719	2016-2017-2	86
20140720	2016-2017-2	92
20140720	2016-2017-2	73
20140721	2016-2017-2	95
20140721	2016-2017-2	80
20140722	2016-2017-2	93
20140722	2016-2017-2	80
20140723	2016-2017-2	94
20140723	2016-2017-2	90
20140724	2016-2017-2	85
20140724	2016-2017-2	95
20140725	2016-2017-2	83
20140725	2016-2017-2	92
20140726	2016-2017-2	86
20140726	2016-2017-2	90
20140727	2016-2017-2	86
20140727	2016-2017-2	88
20140728	2016-2017-2	99
20140728	2016-2017-2	90
20140729	2016-2017-2	90
20140729	2016-2017-2	96
20140730	2016-2017-2	95
20140730	2016-2017-2	86
20140731	2016-2017-2	85
20140731	2016-2017-2	85
20140732	2016-2017-2	83
20140732	2016-2017-2	95
20140733	2016-2017-2	95
20140733	2016-2017-2	85
20140734	2016-2017-2	86
20140734	2016-2017-2	93
20140735	2016-2017-2	92
20140735	2016-2017-2	89
20140736	2016-2017-2	82
20140736	2016-2017-2	94
20140737	2016-2017-2	92
20140737	2016-2017-2	85
20140738	2016-2017-2	83
20140738	2016-2017-2	96
20140739	2016-2017-2	60
20140739	2016-2017-2	60
20140740	2016-2017-2	70
20140740	2016-2017-2	65
20140741	2016-2017-2	91
20140741	2016-2017-2	85
20140742	2016-2017-2	86
20140742	2016-2017-2	82
20140743	2016-2017-2	93
20140743	2016-2017-2	82
20140744	2016-2017-2	81
20140744	2016-2017-2	92
20140745	2016-2017-2	75
20140745	2016-2017-2	80
20140746	2016-2017-2	82
20140746	2016-2017-2	83
20140747	2016-2017-2	75
20140747	2016-2017-2	85
20140747	2016-2017-2	62
20140748	2016-2017-2	89
20140748	2016-2017-2	85
20140748	2016-2017-2	75
20140748	2016-2017-2	32
20140749	2016-2017-2	42
20140749	2016-2017-2	63
20140749	2016-2017-2	81
20140749	2016-2017-2	0
20140749	2016-2017-2	75
20140750	2016-2017-2	75
20140750	2016-2017-2	61
20140750	2016-2017-2	70
20140750	2016-2017-2	75
20140750	2016-2017-2	37
20140801	2016-2017-2	80
20140801	2016-2017-2	88
20140802	2016-2017-2	85
20140802	2016-2017-2	88
20140803	2016-2017-2	80
20140803	2016-2017-2	82
20140804	2016-2017-2	85
20140804	2016-2017-2	90
20140805	2016-2017-2	80
20140805	2016-2017-2	75
20140806	2016-2017-2	72
20140806	2016-2017-2	87
20140807	2016-2017-2	80
20140807	2016-2017-2	85
20140808	2016-2017-2	81
20140808	2016-2017-2	78
20140809	2016-2017-2	95
20140809	2016-2017-2	88
20140810	2016-2017-2	80
20140810	2016-2017-2	80
20140811	2016-2017-2	80
20140811	2016-2017-2	75
20140811	2016-2017-2	80
20140812	2016-2017-2	85
20140812	2016-2017-2	85
20140813	2016-2017-2	80
20140813	2016-2017-2	67
20140813	2016-2017-2	80
20140814	2016-2017-2	80
20140814	2016-2017-2	80
20140815	2016-2017-2	85
20140815	2016-2017-2	85
20140816	2016-2017-2	80
20140816	2016-2017-2	80
20140817	2016-2017-2	85
20140817	2016-2017-2	85
20140818	2016-2017-2	90
20140818	2016-2017-2	90
20140819	2016-2017-2	85
20140819	2016-2017-2	85
20140820	2016-2017-2	84
20140820	2016-2017-2	85
20140821	2016-2017-2	85
20140821	2016-2017-2	85
20140822	2016-2017-2	85
20140822	2016-2017-2	85
20140823	2016-2017-2	70
20140823	2016-2017-2	70
20140824	2016-2017-2	85
20140824	2016-2017-2	89
20140825	2016-2017-2	85
20140825	2016-2017-2	75
20140826	2016-2017-2	82
20140826	2016-2017-2	77
20140826	2016-2017-2	72
20140826	2016-2017-2	60
20140826	2016-2017-2	68
20140827	2016-2017-2	84
20140827	2016-2017-2	86
20140828	2016-2017-2	60
20140828	2016-2017-2	70
20140829	2016-2017-2	85
20140829	2016-2017-2	74
20140830	2016-2017-2	70
20140830	2016-2017-2	78
20140831	2016-2017-2	80
20140831	2016-2017-2	74
20140832	2016-2017-2	80
20140832	2016-2017-2	73
20140833	2016-2017-2	86
20140833	2016-2017-2	78
20140834	2016-2017-2	83
20140834	2016-2017-2	78
20140835	2016-2017-2	83
20140835	2016-2017-2	80
20140836	2016-2017-2	82
20140836	2016-2017-2	80
20140837	2016-2017-2	80
20140837	2016-2017-2	78
20140838	2016-2017-2	95
20140838	2016-2017-2	90
20140839	2016-2017-2	82
20140839	2016-2017-2	88
20140840	2016-2017-2	95
20140840	2016-2017-2	83
20140841	2016-2017-2	70
20140841	2016-2017-2	88
20140842	2016-2017-2	80
20140842	2016-2017-2	80
20140843	2016-2017-2	76
20140843	2016-2017-2	79
20140844	2016-2017-2	85
20140844	2016-2017-2	85
20140845	2016-2017-2	82
20140845	2016-2017-2	82
20140846	2016-2017-2	85
20140846	2016-2017-2	85
20140847	2016-2017-2	72
20140847	2016-2017-2	83
20140848	2016-2017-2	85
20140848	2016-2017-2	85
20140849	2016-2017-2	75
20140849	2016-2017-2	78
20140850	2016-2017-2	74
20140850	2016-2017-2	78
20140901	2016-2017-2	76
20140901	2016-2017-2	78
20140902	2016-2017-2	60
20140902	2016-2017-2	80
20140902	2016-2017-2	80
20140903	2016-2017-2	78
20140903	2016-2017-2	76
20140904	2016-2017-2	70
20140904	2016-2017-2	78
20140905	2016-2017-2	78
20140905	2016-2017-2	80
20140906	2016-2017-2	80
20140906	2016-2017-2	76
20140907	2016-2017-2	80
20140907	2016-2017-2	75
20140908	2016-2017-2	75
20140908	2016-2017-2	78
20140909	2016-2017-2	80
20140909	2016-2017-2	70
20140910	2016-2017-2	78
20140910	2016-2017-2	70
20140911	2016-2017-2	95
20140911	2016-2017-2	92
20140912	2016-2017-2	85
20140912	2016-2017-2	90
20140912	2016-2017-2	60
20140913	2016-2017-2	87
20140913	2016-2017-2	85
20140914	2016-2017-2	90
20140914	2016-2017-2	90
20140915	2016-2017-2	85
20140915	2016-2017-2	90
20140916	2016-2017-2	92
20140916	2016-2017-2	85
20140917	2016-2017-2	93
20140917	2016-2017-2	96
20140918	2016-2017-2	94
20140918	2016-2017-2	96
20140919	2016-2017-2	95
20140919	2016-2017-2	90
20140920	2016-2017-2	88
20140920	2016-2017-2	93
20140921	2016-2017-2	80
20140921	2016-2017-2	78
20140922	2016-2017-2	85
20140922	2016-2017-2	78
20140923	2016-2017-2	82
20140923	2016-2017-2	78
20140924	2016-2017-2	70
20140924	2016-2017-2	73
20140925	2016-2017-2	75
20140925	2016-2017-2	70
20140926	2016-2017-2	75
20140926	2016-2017-2	78
20140927	2016-2017-2	75
20140927	2016-2017-2	78
20140928	2016-2017-2	80
20140928	2016-2017-2	88
20140929	2016-2017-2	83
20140929	2016-2017-2	80
20140930	2016-2017-2	75
20140930	2016-2017-2	85
20140931	2016-2017-2	78
20140931	2016-2017-2	82
20140932	2016-2017-2	79
20140932	2016-2017-2	80
20140933	2016-2017-2	80
20140933	2016-2017-2	81
20140934	2016-2017-2	92
20140934	2016-2017-2	85
20140935	2016-2017-2	90
20140935	2016-2017-2	95
20140936	2016-2017-2	90
20140936	2016-2017-2	95
20140937	2016-2017-2	90
20140937	2016-2017-2	92
20140939	2016-2017-2	92
20140939	2016-2017-2	95
20140940	2016-2017-2	92
20140940	2016-2017-2	95
20140941	2016-2017-2	92
20140941	2016-2017-2	95
20140942	2016-2017-2	90
20140942	2016-2017-2	86
20140943	2016-2017-2	94
20140943	2016-2017-2	96
20140944	2016-2017-2	94
20140944	2016-2017-2	95
20140945	2016-2017-2	93
20140945	2016-2017-2	94
20140946	2016-2017-2	94
20140946	2016-2017-2	90
20140947	2016-2017-2	90
20140947	2016-2017-2	88
20140948	2016-2017-2	95
20140948	2016-2017-2	87
20140949	2016-2017-2	72
20140949	2016-2017-2	80
20141001	2016-2017-2	85
20141001	2016-2017-2	81
20141002	2016-2017-2	70
20141002	2016-2017-2	81
20141003	2016-2017-2	81
20141003	2016-2017-2	86
20141004	2016-2017-2	85
20141004	2016-2017-2	78
20141005	2016-2017-2	84
20141005	2016-2017-2	82
20141006	2016-2017-2	83
20141006	2016-2017-2	80
20141007	2016-2017-2	85
20141007	2016-2017-2	70
20141008	2016-2017-2	80
20141008	2016-2017-2	78
20141009	2016-2017-2	90
20141009	2016-2017-2	95
20141010	2016-2017-2	93
20141010	2016-2017-2	80
20141011	2016-2017-2	95
20141011	2016-2017-2	85
20141012	2016-2017-2	85
20141012	2016-2017-2	93
20141014	2016-2017-2	85
20141014	2016-2017-2	88
20141015	2016-2017-2	70
20141015	2016-2017-2	95
20141016	2016-2017-2	88
20141016	2016-2017-2	92
20141017	2016-2017-2	93
20141017	2016-2017-2	80
20141018	2016-2017-2	89
20141018	2016-2017-2	90
20141019	2016-2017-2	76
20141019	2016-2017-2	83
20141020	2016-2017-2	75
20141020	2016-2017-2	81
20141021	2016-2017-2	82
20141021	2016-2017-2	74
20141022	2016-2017-2	75
20141022	2016-2017-2	83
20141023	2016-2017-2	88
20141023	2016-2017-2	80
20141024	2016-2017-2	85
20141024	2016-2017-2	92
20141025	2016-2017-2	89
20141025	2016-2017-2	84
20141026	2016-2017-2	82
20141026	2016-2017-2	86
20141027	2016-2017-2	90
20141027	2016-2017-2	85
20141028	2016-2017-2	86
20141028	2016-2017-2	90
20141029	2016-2017-2	84
20141029	2016-2017-2	81
20141030	2016-2017-2	88
20141030	2016-2017-2	85
20141031	2016-2017-2	87
20141031	2016-2017-2	72
20141032	2016-2017-2	80
20141032	2016-2017-2	82
20141033	2016-2017-2	81
20141033	2016-2017-2	81
20141034	2016-2017-2	86
20141034	2016-2017-2	86
20141035	2016-2017-2	70
20141035	2016-2017-2	86
20141036	2016-2017-2	80
20141036	2016-2017-2	85
20141037	2016-2017-2	85
20141037	2016-2017-2	85
20141038	2016-2017-2	80
20141038	2016-2017-2	81
20141039	2016-2017-2	84
20141039	2016-2017-2	85
20141040	2016-2017-2	86
20141040	2016-2017-2	88
20141041	2016-2017-2	81
20141041	2016-2017-2	82
20141042	2016-2017-2	82
20141042	2016-2017-2	89
20141043	2016-2017-2	82
20141043	2016-2017-2	80
20141044	2016-2017-2	87
20141044	2016-2017-2	91
20141045	2016-2017-2	85
20141045	2016-2017-2	85
20141046	2016-2017-2	90
20141046	2016-2017-2	70
20141047	2016-2017-2	95
20141047	2016-2017-2	83
20141048	2016-2017-2	80
20141048	2016-2017-2	70
20141049	2016-2017-2	89
20141049	2016-2017-2	80
20141050	2016-2017-2	84
20141050	2016-2017-2	76
20141101	2016-2017-2	66
20141101	2016-2017-2	73
20141101	2016-2017-2	81
20141101	2016-2017-2	62
20141101	2016-2017-2	65
20141101	2016-2017-2	94
20141101	2016-2017-2	71
20141101	2016-2017-2	87
20141101	2016-2017-2	60
20141101	2016-2017-2	70
20141101	2016-2017-2	63
20141101	2016-2017-2	62
20141101	2016-2017-2	84
20141103	2016-2017-2	83
20141103	2016-2017-2	91
20141104	2016-2017-2	88
20141104	2016-2017-2	83
20141105	2016-2017-2	78
20141105	2016-2017-2	95
20141106	2016-2017-2	89
20141106	2016-2017-2	79
20141107	2016-2017-2	87
20141107	2016-2017-2	80
20141108	2016-2017-2	89
20141108	2016-2017-2	76
20141109	2016-2017-2	75
20141109	2016-2017-2	87
20141110	2016-2017-2	92
20141110	2016-2017-2	78
20141111	2016-2017-2	91
20141111	2016-2017-2	80
20141112	2016-2017-2	91
20141112	2016-2017-2	78
20141113	2016-2017-2	95
20141113	2016-2017-2	95
20141114	2016-2017-2	90
20141114	2016-2017-2	95
20141115	2016-2017-2	95
20141115	2016-2017-2	95
20141116	2016-2017-2	76
20141116	2016-2017-2	91
20141117	2016-2017-2	90
20141117	2016-2017-2	90
20141118	2016-2017-2	95
20141118	2016-2017-2	95
20141119	2016-2017-2	95
20141119	2016-2017-2	95
20141120	2016-2017-2	90
20141120	2016-2017-2	90
20141121	2016-2017-2	95
20141121	2016-2017-2	90
20141122	2016-2017-2	90
20141122	2016-2017-2	90
20141123	2016-2017-2	87
20141123	2016-2017-2	83
20141124	2016-2017-2	83
20141124	2016-2017-2	78
20141125	2016-2017-2	90
20141125	2016-2017-2	85
20141126	2016-2017-2	89
20141126	2016-2017-2	80
20141127	2016-2017-2	79
20141127	2016-2017-2	65
20141127	2016-2017-2	93
20141127	2016-2017-2	48
20141128	2016-2017-2	60
20141128	2016-2017-2	93
20141128	2016-2017-2	81
20141129	2016-2017-2	64
20141129	2016-2017-2	68
20141130	2016-2017-2	85
20141130	2016-2017-2	75
20141131	2016-2017-2	77
20141131	2016-2017-2	87
20141132	2016-2017-2	90
20141132	2016-2017-2	90
20141133	2016-2017-2	95
20141133	2016-2017-2	95
20141134	2016-2017-2	95
20141134	2016-2017-2	95
20141135	2016-2017-2	95
20141135	2016-2017-2	95
20141136	2016-2017-2	95
20141136	2016-2017-2	90
20141137	2016-2017-2	90
20141137	2016-2017-2	53
20141137	2016-2017-2	80
20141137	2016-2017-2	65
20141138	2016-2017-2	95
20141138	2016-2017-2	95
20141139	2016-2017-2	95
20141139	2016-2017-2	95
20141140	2016-2017-2	95
20141140	2016-2017-2	95
20141141	2016-2017-2	90
20141141	2016-2017-2	95
20141142	2016-2017-2	85
20141142	2016-2017-2	90
20141143	2016-2017-2	85
20141143	2016-2017-2	90
20141143	2016-2017-2	0
20141143	2016-2017-2	0
20141144	2016-2017-2	85
20141144	2016-2017-2	78
20141145	2016-2017-2	70
20141145	2016-2017-2	60
20141145	2016-2017-2	80
20141146	2016-2017-2	81
20141146	2016-2017-2	93
20141147	2016-2017-2	93
20141147	2016-2017-2	80
20141148	2016-2017-2	95
20141148	2016-2017-2	85
20141149	2016-2017-2	90
20141149	2016-2017-2	80
20141150	2016-2017-2	60
20141150	2016-2017-2	89
20141150	2016-2017-2	62
20141150	2016-2017-2	0
20141150	2016-2017-2	0
20141150	2016-2017-2	60
20141151	2016-2017-2	81
20141151	2016-2017-2	85
20141201	2016-2017-2	85
20141201	2016-2017-2	88
20141202	2016-2017-2	87
20141202	2016-2017-2	88
20141203	2016-2017-2	75
20141203	2016-2017-2	75
20141204	2016-2017-2	88
20141204	2016-2017-2	85
20141205	2016-2017-2	84
20141205	2016-2017-2	87
20141206	2016-2017-2	80
20141206	2016-2017-2	85
20141207	2016-2017-2	86
20141207	2016-2017-2	80
20141208	2016-2017-2	90
20141208	2016-2017-2	90
20141209	2016-2017-2	86
20141209	2016-2017-2	85
20141210	2016-2017-2	78
20141210	2016-2017-2	90
20141211	2016-2017-2	80
20141211	2016-2017-2	86
20141212	2016-2017-2	80
20141212	2016-2017-2	80
20141213	2016-2017-2	85
20141213	2016-2017-2	82
20141214	2016-2017-2	82
20141214	2016-2017-2	84
20141215	2016-2017-2	82
20141215	2016-2017-2	83
20141216	2016-2017-2	86
20141216	2016-2017-2	80
20141217	2016-2017-2	85
20141217	2016-2017-2	85
20141218	2016-2017-2	80
20141218	2016-2017-2	80
20141219	2016-2017-2	85
20141219	2016-2017-2	85
20141220	2016-2017-2	85
20141220	2016-2017-2	85
20141222	2016-2017-2	44
20141222	2016-2017-2	80
20141222	2016-2017-2	75
20141222	2016-2017-2	0
20141222	2016-2017-2	75
20141222	2016-2017-2	71
20141222	2016-2017-2	16
20141223	2016-2017-2	0
20141223	2016-2017-2	44
20141223	2016-2017-2	0
20141223	2016-2017-2	0
20141223	2016-2017-2	0
20141223	2016-2017-2	0
20141223	2016-2017-2	74
20141223	2016-2017-2	60
20141223	2016-2017-2	56
20141223	2016-2017-2	62
20141224	2016-2017-2	0
20141224	2016-2017-2	80
20141224	2016-2017-2	80
20141225	2016-2017-2	85
20141225	2016-2017-2	85
20141226	2016-2017-2	80
20141226	2016-2017-2	80
20141228	2016-2017-2	91
20141228	2016-2017-2	90
20141229	2016-2017-2	89
20141229	2016-2017-2	90
20141230	2016-2017-2	86
20141230	2016-2017-2	87
20141231	2016-2017-2	65
20141231	2016-2017-2	84
20141231	2016-2017-2	62
20141232	2016-2017-2	85
20141232	2016-2017-2	85
20141233	2016-2017-2	94
20141233	2016-2017-2	96
20141234	2016-2017-2	86
20141234	2016-2017-2	85
20141235	2016-2017-2	89
20141235	2016-2017-2	89
20141236	2016-2017-2	93
20141236	2016-2017-2	84
20141237	2016-2017-2	93
20141237	2016-2017-2	95
20141238	2016-2017-2	88
20141238	2016-2017-2	94
20141239	2016-2017-2	93
20141239	2016-2017-2	92
20141240	2016-2017-2	90
20141240	2016-2017-2	87
20141241	2016-2017-2	92
20141241	2016-2017-2	92
20141242	2016-2017-2	90
20141242	2016-2017-2	91
20141243	2016-2017-2	94
20141243	2016-2017-2	90
20141244	2016-2017-2	90
20141244	2016-2017-2	86
20141245	2016-2017-2	92
20141245	2016-2017-2	83
20141246	2016-2017-2	80
20141246	2016-2017-2	80
20141247	2016-2017-2	80
20141247	2016-2017-2	80
20141248	2016-2017-2	75
20141248	2016-2017-2	75
20141249	2016-2017-2	80
20141249	2016-2017-2	80
20141250	2016-2017-2	80
20141250	2016-2017-2	80
20141251	2016-2017-2	82
20141251	2016-2017-2	70
20141301	2016-2017-2	85
20141301	2016-2017-2	75
20141302	2016-2017-2	80
20141302	2016-2017-2	75
20141303	2016-2017-2	90
20141303	2016-2017-2	80
20141304	2016-2017-2	70
20141304	2016-2017-2	80
20141304	2016-2017-2	95
20141304	2016-2017-2	0
20141304	2016-2017-2	0
20141304	2016-2017-2	90
20141304	2016-2017-2	88
20141305	2016-2017-2	90
20141305	2016-2017-2	80
20141306	2016-2017-2	95
20141306	2016-2017-2	93
20141308	2016-2017-2	83
20141308	2016-2017-2	84
20141309	2016-2017-2	86
20141309	2016-2017-2	86
20141310	2016-2017-2	84
20141310	2016-2017-2	86
20141311	2016-2017-2	88
20141311	2016-2017-2	84
20141312	2016-2017-2	78
20141312	2016-2017-2	78
20141313	2016-2017-2	85
20141313	2016-2017-2	87
20141314	2016-2017-2	83
20141314	2016-2017-2	80
20141315	2016-2017-2	90
20141315	2016-2017-2	90
20141316	2016-2017-2	80
20141316	2016-2017-2	85
20141317	2016-2017-2	95
20141317	2016-2017-2	96
20141318	2016-2017-2	90
20141318	2016-2017-2	88
20141319	2016-2017-2	93
20141319	2016-2017-2	83
20141320	2016-2017-2	90
20141320	2016-2017-2	90
20141321	2016-2017-2	90
20141321	2016-2017-2	90
20141322	2016-2017-2	80
20141322	2016-2017-2	90
20141323	2016-2017-2	92
20141323	2016-2017-2	95
20141324	2016-2017-2	95
20141324	2016-2017-2	95
20141325	2016-2017-2	85
20141325	2016-2017-2	90
20141326	2016-2017-2	80
20141326	2016-2017-2	85
20141327	2016-2017-2	92
20141327	2016-2017-2	90
20141328	2016-2017-2	61
20141328	2016-2017-2	0
20141328	2016-2017-2	24
20141328	2016-2017-2	65
20141328	2016-2017-2	74
20141328	2016-2017-2	0
20141328	2016-2017-2	40
20141328	2016-2017-2	78
20141328	2016-2017-2	40
20141328	2016-2017-2	70
20141328	2016-2017-2	0
20141328	2016-2017-2	60
20141328	2016-2017-2	0
20141328	2016-2017-2	64
20141328	2016-2017-2	62
20141328	2016-2017-2	70
20141328	2016-2017-2	64
20141328	2016-2017-2	0
20141328	2016-2017-2	70
20141328	2016-2017-2	0
20141328	2016-2017-2	0
20141329	2016-2017-2	90
20141329	2016-2017-2	92
20141330	2016-2017-2	80
20141330	2016-2017-2	85
20141331	2016-2017-2	90
20141331	2016-2017-2	85
20141332	2016-2017-2	95
20141332	2016-2017-2	95
20141333	2016-2017-2	85
20141333	2016-2017-2	80
20141334	2016-2017-2	90
20141334	2016-2017-2	80
20141335	2016-2017-2	70
20141335	2016-2017-2	90
20141336	2016-2017-2	85
20141336	2016-2017-2	95
20141337	2016-2017-2	80
20141337	2016-2017-2	80
20141338	2016-2017-2	80
20141338	2016-2017-2	80
20141339	2016-2017-2	80
20141339	2016-2017-2	90
20141340	2016-2017-2	80
20141340	2016-2017-2	80
20141341	2016-2017-2	80
20141341	2016-2017-2	80
20141342	2016-2017-2	92
20141342	2016-2017-2	90
20141343	2016-2017-2	86
20141343	2016-2017-2	68
20141343	2016-2017-2	0
20141343	2016-2017-2	85
20141344	2016-2017-2	90
20141344	2016-2017-2	86
20141345	2016-2017-2	90
20141345	2016-2017-2	85
20141346	2016-2017-2	80
20141346	2016-2017-2	80
20141347	2016-2017-2	90
20141347	2016-2017-2	90
20141348	2016-2017-2	93
20141348	2016-2017-2	95
20141350	2016-2017-2	80
20141350	2016-2017-2	85
20141351	2016-2017-2	84
20141351	2016-2017-2	84
20141352	2016-2017-2	85
20141352	2016-2017-2	86
20141353	2016-2017-2	85
20141353	2016-2017-2	70
20141353	2016-2017-2	85
20141354	2016-2017-2	70
20141354	2016-2017-2	83
20141354	2016-2017-2	85
20141355	2016-2017-2	88
20141355	2016-2017-2	86
20141356	2016-2017-2	88
20141356	2016-2017-2	89
20141357	2016-2017-2	86
20141357	2016-2017-2	88
20141359	2016-2017-2	86
20141359	2016-2017-2	89
20141360	2016-2017-2	83
20141360	2016-2017-2	87
20141361	2016-2017-2	60
20141361	2016-2017-2	74
20141361	2016-2017-2	0
20141361	2016-2017-2	0
20141361	2016-2017-2	60
20141361	2016-2017-2	80
20141362	2016-2017-2	86
20141362	2016-2017-2	83
20141401	2016-2017-2	81
20141401	2016-2017-2	80
20141402	2016-2017-2	80
20141402	2016-2017-2	84
20141403	2016-2017-2	60
20141403	2016-2017-2	84
20141404	2016-2017-2	60
20141404	2016-2017-2	83
20141405	2016-2017-2	71
20141405	2016-2017-2	60
20141406	2016-2017-2	70
20141406	2016-2017-2	70
20141407	2016-2017-2	80
20141407	2016-2017-2	76
20141408	2016-2017-2	92
20141408	2016-2017-2	80
20141409	2016-2017-2	75
20141409	2016-2017-2	70
20141410	2016-2017-2	80
20141410	2016-2017-2	78
20141411	2016-2017-2	75
20141411	2016-2017-2	80
20141411	2016-2017-2	72
20141412	2016-2017-2	80
20141412	2016-2017-2	80
20141413	2016-2017-2	78
20141413	2016-2017-2	78
20141414	2016-2017-2	60
20141414	2016-2017-2	71
20141415	2016-2017-2	72
20141415	2016-2017-2	89
20141416	2016-2017-2	83
20141416	2016-2017-2	60
20141417	2016-2017-2	62
20141417	2016-2017-2	87
20141418	2016-2017-2	90
20141418	2016-2017-2	65
20141419	2016-2017-2	60
20141419	2016-2017-2	85
20141420	2016-2017-2	60
20141420	2016-2017-2	74
20141422	2016-2017-2	85
20141422	2016-2017-2	60
20141423	2016-2017-2	60
20141423	2016-2017-2	91
20141424	2016-2017-2	77
20141424	2016-2017-2	60
20141425	2016-2017-2	62
20141425	2016-2017-2	82
20141426	2016-2017-2	78
20141426	2016-2017-2	60
20141427	2016-2017-2	70
20141427	2016-2017-2	85
20141428	2016-2017-2	96
20141428	2016-2017-2	95
20141429	2016-2017-2	80
20141429	2016-2017-2	75
20141431	2016-2017-2	86
20141431	2016-2017-2	85
20141432	2016-2017-2	82
20141432	2016-2017-2	88
20141433	2016-2017-2	90
20141433	2016-2017-2	90
20141434	2016-2017-2	78
20141434	2016-2017-2	78
20141435	2016-2017-2	82
20141435	2016-2017-2	82
20141436	2016-2017-2	88
20141436	2016-2017-2	90
20141437	2016-2017-2	89
20141437	2016-2017-2	75
20141437	2016-2017-2	75
20141438	2016-2017-2	80
20141438	2016-2017-2	82
20141439	2016-2017-2	90
20141439	2016-2017-2	75
20141440	2016-2017-2	75
20141440	2016-2017-2	80
20141441	2016-2017-2	74
20141441	2016-2017-2	85
20141442	2016-2017-2	60
20141442	2016-2017-2	89
20141443	2016-2017-2	80
20141443	2016-2017-2	60
20141444	2016-2017-2	72
20141444	2016-2017-2	60
20141446	2016-2017-2	65
20141446	2016-2017-2	72
20141501	2016-2017-2	80
20141501	2016-2017-2	78
20141502	2016-2017-2	80
20141502	2016-2017-2	85
20141503	2016-2017-2	82
20141503	2016-2017-2	89
20141504	2016-2017-2	85
20141504	2016-2017-2	79
20141505	2016-2017-2	80
20141505	2016-2017-2	80
20141506	2016-2017-2	85
20141506	2016-2017-2	80
20141507	2016-2017-2	80
20141507	2016-2017-2	85
20141508	2016-2017-2	80
20141508	2016-2017-2	85
20141509	2016-2017-2	83
20141509	2016-2017-2	80
20141510	2016-2017-2	80
20141510	2016-2017-2	83
20141511	2016-2017-2	80
20141511	2016-2017-2	83
20141512	2016-2017-2	82
20141512	2016-2017-2	80
20141513	2016-2017-2	80
20141513	2016-2017-2	85
20141514	2016-2017-2	80
20141514	2016-2017-2	85
20141515	2016-2017-2	63
20141515	2016-2017-2	60
20141515	2016-2017-2	85
20141515	2016-2017-2	75
20141515	2016-2017-2	60
20141516	2016-2017-2	75
20141516	2016-2017-2	85
20141517	2016-2017-2	75
20141517	2016-2017-2	75
20141518	2016-2017-2	78
20141518	2016-2017-2	72
20141519	2016-2017-2	65
20141519	2016-2017-2	75
20141521	2016-2017-2	86
20141521	2016-2017-2	80
20141522	2016-2017-2	85
20141522	2016-2017-2	65
20141523	2016-2017-2	90
20141523	2016-2017-2	85
20141524	2016-2017-2	64
20141524	2016-2017-2	60
20141524	2016-2017-2	78
20141524	2016-2017-2	78
20141525	2016-2017-2	80
20141525	2016-2017-2	65
20141526	2016-2017-2	70
20141526	2016-2017-2	78
20141527	2016-2017-2	75
20141527	2016-2017-2	80
20141528	2016-2017-2	75
20141528	2016-2017-2	70
20141528	2016-2017-2	80
20141529	2016-2017-2	75
20141529	2016-2017-2	60
20141530	2016-2017-2	75
20141530	2016-2017-2	75
20141531	2016-2017-2	66
20141531	2016-2017-2	60
20141531	2016-2017-2	0
20141531	2016-2017-2	70
20141532	2016-2017-2	67
20141532	2016-2017-2	65
20141532	2016-2017-2	75
20141533	2016-2017-2	87
20141533	2016-2017-2	80
20141534	2016-2017-2	87
20141534	2016-2017-2	80
20141535	2016-2017-2	80
20141535	2016-2017-2	86
20141536	2016-2017-2	80
20141536	2016-2017-2	87
20141537	2016-2017-2	80
20141537	2016-2017-2	86
20141538	2016-2017-2	80
20141538	2016-2017-2	86
20141539	2016-2017-2	87
20141539	2016-2017-2	80
20141540	2016-2017-2	83
20141540	2016-2017-2	83
20141540	2016-2017-2	80
20141542	2016-2017-2	80
20141542	2016-2017-2	83
20141543	2016-2017-2	80
20141543	2016-2017-2	86
20141544	2016-2017-2	80
20141544	2016-2017-2	85
20141545	2016-2017-2	87
20141545	2016-2017-2	80
20141546	2016-2017-2	80
20141546	2016-2017-2	65
20141547	2016-2017-2	86.5
20141547	2016-2017-2	75
20141547	2016-2017-2	65
20141548	2016-2017-2	80
20141548	2016-2017-2	60
20141601	2016-2017-2	67
20141602	2016-2017-2	83
20141602	2016-2017-2	88
20141603	2016-2017-2	87
20141603	2016-2017-2	86
20141604	2016-2017-2	84
20141604	2016-2017-2	88
20141606	2016-2017-2	95
20141606	2016-2017-2	95
20141607	2016-2017-2	95
20141607	2016-2017-2	95
20141608	2016-2017-2	95
20141608	2016-2017-2	95
20141609	2016-2017-2	95
20141609	2016-2017-2	95
20141610	2016-2017-2	90
20141610	2016-2017-2	90
20141611	2016-2017-2	93
20141611	2016-2017-2	93
20141612	2016-2017-2	90
20141612	2016-2017-2	90
20141613	2016-2017-2	95
20141613	2016-2017-2	95
20141614	2016-2017-2	90
20141614	2016-2017-2	90
20141615	2016-2017-2	67
20141615	2016-2017-2	60
20141615	2016-2017-2	75
20141615	2016-2017-2	90
20141616	2016-2017-2	90
20141616	2016-2017-2	84
20141617	2016-2017-2	84
20141617	2016-2017-2	88
20141618	2016-2017-2	90
20141618	2016-2017-2	87
20141619	2016-2017-2	78.5
20141619	2016-2017-2	68
20141619	2016-2017-2	65
20141619	2016-2017-2	90
20141619	2016-2017-2	75.5
20141619	2016-2017-2	87
20141620	2016-2017-2	84
20141620	2016-2017-2	88
20141621	2016-2017-2	87
20141621	2016-2017-2	85
20141623	2016-2017-2	86
20141623	2016-2017-2	84
20141624	2016-2017-2	94
20141624	2016-2017-2	90
20141625	2016-2017-2	86
20141625	2016-2017-2	86
20141626	2016-2017-2	75
20141626	2016-2017-2	95
20141627	2016-2017-2	90
20141627	2016-2017-2	90
20141628	2016-2017-2	87
20141628	2016-2017-2	86
20141629	2016-2017-2	83
20141629	2016-2017-2	87
20141630	2016-2017-2	90
20141630	2016-2017-2	90
20141631	2016-2017-2	62
20141631	2016-2017-2	95
20141631	2016-2017-2	74
20141631	2016-2017-2	86
20141631	2016-2017-2	95
20141632	2016-2017-2	90
20141632	2016-2017-2	90
20141633	2016-2017-2	85
20141633	2016-2017-2	88
20141634	2016-2017-2	87
20141634	2016-2017-2	89
20141635	2016-2017-2	88
20141635	2016-2017-2	82
20141636	2016-2017-2	80
20141636	2016-2017-2	80
20141637	2016-2017-2	80
20141637	2016-2017-2	80
20141638	2016-2017-2	70
20141638	2016-2017-2	70
20141639	2016-2017-2	54
20141639	2016-2017-2	60
20141639	2016-2017-2	77
20141639	2016-2017-2	62
20141639	2016-2017-2	0
20141639	2016-2017-2	70
20141639	2016-2017-2	77
20141639	2016-2017-2	71
20141639	2016-2017-2	60
20141640	2016-2017-2	86
20141640	2016-2017-2	85
20141641	2016-2017-2	92
20141641	2016-2017-2	92
20141642	2016-2017-2	95
20141642	2016-2017-2	95
20141643	2016-2017-2	90
20141643	2016-2017-2	90
20141644	2016-2017-2	90
20141644	2016-2017-2	90
20141645	2016-2017-2	95
20141645	2016-2017-2	95
20141646	2016-2017-2	95
20141646	2016-2017-2	95
20141701	2016-2017-2	60
20141701	2016-2017-2	65
20141702	2016-2017-2	80
20141702	2016-2017-2	85
20141704	2016-2017-2	80
20141704	2016-2017-2	75
20141705	2016-2017-2	80
20141705	2016-2017-2	70
20141706	2016-2017-2	75
20141706	2016-2017-2	80
20141707	2016-2017-2	70
20141707	2016-2017-2	85
20141708	2016-2017-2	90
20141708	2016-2017-2	75
20141709	2016-2017-2	75
20141709	2016-2017-2	75
20141710	2016-2017-2	75
20141710	2016-2017-2	75
20141711	2016-2017-2	85
20141711	2016-2017-2	90
20141712	2016-2017-2	70
20141712	2016-2017-2	73
20141713	2016-2017-2	88
20141713	2016-2017-2	60
20141714	2016-2017-2	80
20141714	2016-2017-2	70
20141715	2016-2017-2	75
20141715	2016-2017-2	70
20141716	2016-2017-2	85
20141716	2016-2017-2	85
20141717	2016-2017-2	70
20141717	2016-2017-2	90
20141718	2016-2017-2	90
20141718	2016-2017-2	90
20141719	2016-2017-2	80
20141719	2016-2017-2	80
20141721	2016-2017-2	83
20141721	2016-2017-2	77
20141722	2016-2017-2	75
20141722	2016-2017-2	75
20141723	2016-2017-2	70
20141723	2016-2017-2	80
20141724	2016-2017-2	77
20141724	2016-2017-2	87
20141725	2016-2017-2	60
20141725	2016-2017-2	85
20141726	2016-2017-2	85
20141726	2016-2017-2	63
20141727	2016-2017-2	80
20141727	2016-2017-2	60
20141728	2016-2017-2	85
20141728	2016-2017-2	87
20141729	2016-2017-2	76
20141729	2016-2017-2	85
20141730	2016-2017-2	68
20141730	2016-2017-2	85
20141731	2016-2017-2	78
20141731	2016-2017-2	83
20141732	2016-2017-2	85
20141732	2016-2017-2	80
20141733	2016-2017-2	82
20141733	2016-2017-2	75
20141734	2016-2017-2	66
20141734	2016-2017-2	60
20141734	2016-2017-2	60
20141735	2016-2017-2	95
20141735	2016-2017-2	90
20141736	2016-2017-2	85
20141736	2016-2017-2	85
20141737	2016-2017-2	80
20141737	2016-2017-2	85
20141738	2016-2017-2	80
20141738	2016-2017-2	80
20141739	2016-2017-2	80
20141739	2016-2017-2	83
20141740	2016-2017-2	89
20141740	2016-2017-2	78
20141741	2016-2017-2	90
20141741	2016-2017-2	90
20141742	2016-2017-2	90
20141742	2016-2017-2	90
20141743	2016-2017-2	89
20141743	2016-2017-2	89
20141744	2016-2017-2	86
20141744	2016-2017-2	60
20141745	2016-2017-2	80
20141745	2016-2017-2	85
20141746	2016-2017-2	85
20141746	2016-2017-2	90
20141747	2016-2017-2	70
20141747	2016-2017-2	80
20141801	2016-2017-2	88
20141801	2016-2017-2	92
20141802	2016-2017-2	80
20141802	2016-2017-2	91
20141803	2016-2017-2	91
20141803	2016-2017-2	93
20141804	2016-2017-2	93
20141804	2016-2017-2	90
20141805	2016-2017-2	93
20141805	2016-2017-2	92
20141806	2016-2017-2	91
20141806	2016-2017-2	80
20141807	2016-2017-2	90
20141807	2016-2017-2	92
20141808	2016-2017-2	91
20141808	2016-2017-2	86
20141809	2016-2017-2	76
20141809	2016-2017-2	87
20141810	2016-2017-2	80
20141810	2016-2017-2	96
20141811	2016-2017-2	96
20141811	2016-2017-2	80
20141812	2016-2017-2	83
20141812	2016-2017-2	90
20141813	2016-2017-2	92
20141813	2016-2017-2	75
20141814	2016-2017-2	97
20141814	2016-2017-2	82
20141815	2016-2017-2	96
20141815	2016-2017-2	80
20141816	2016-2017-2	96
20141816	2016-2017-2	80
20141817	2016-2017-2	80
20141817	2016-2017-2	92
20141818	2016-2017-2	84
20141818	2016-2017-2	93
20141819	2016-2017-2	88
20141819	2016-2017-2	77
20141820	2016-2017-2	94
20141820	2016-2017-2	90
20141821	2016-2017-2	90
20141821	2016-2017-2	93
20141822	2016-2017-2	90
20141822	2016-2017-2	92
20141823	2016-2017-2	95
20141823	2016-2017-2	92
20141824	2016-2017-2	92
20141824	2016-2017-2	90
20141825	2016-2017-2	91
20141825	2016-2017-2	91
20141826	2016-2017-2	92
20141826	2016-2017-2	86
20141827	2016-2017-2	95
20141827	2016-2017-2	85
20141828	2016-2017-2	91
20141828	2016-2017-2	78
20141829	2016-2017-2	95
20141829	2016-2017-2	80
20141830	2016-2017-2	90
20141830	2016-2017-2	82
20141831	2016-2017-2	74
20141831	2016-2017-2	89
20141832	2016-2017-2	80
20141832	2016-2017-2	92
20141833	2016-2017-2	90
20141833	2016-2017-2	96
20141834	2016-2017-2	95
20141834	2016-2017-2	78
20141835	2016-2017-2	92
20141835	2016-2017-2	94
[truncated: 1,046,574+ more rows]
