# Supplementary material for: Is MOOC really effective? Exploring the outcomes of MOOC adoption and its influencing factors in a higher educational institution in China
Source: PLoS One. 2025 Feb 24;20(2):e0317701. doi: 10.1371/journal.pone.0317701 (PMC11849841; doi:10.1371/journal.pone.0317701)
Supplement: S2 File — (XLSX) [file pone.0317701.s002.xlsx]

## Sheet: 222
ID	Semester	Grade
20150911	2016-2017-2	93
20154452	2016-2017-2	88
20154647	2016-2017-2	96
20155943	2016-2017-2	85
20160101	2016-2017-2	85
20160102	2016-2017-2	83
20160103	2016-2017-2	60
20160104	2016-2017-2	68
20160105	2016-2017-2	91
20160106	2016-2017-2	76
20160107	2016-2017-2	100
20160108	2016-2017-2	86
20160109	2016-2017-2	85
20160110	2016-2017-2	66
20160111	2016-2017-2	81
20160112	2016-2017-2	0
20160113	2016-2017-2	61
20160114	2016-2017-2	82
20160115	2016-2017-2	0
20160116	2016-2017-2	81
20160117	2016-2017-2	91
20160118	2016-2017-2	85
20160119	2016-2017-2	94
20160120	2016-2017-2	87
20160121	2016-2017-2	88
20160122	2016-2017-2	83
20160123	2016-2017-2	55
20160124	2016-2017-2	85
20160125	2016-2017-2	78
20160126	2016-2017-2	87
20160127	2016-2017-2	81
20160128	2016-2017-2	82
20160129	2016-2017-2	85
20160130	2016-2017-2	50
20160131	2016-2017-2	72
20160132	2016-2017-2	87
20160133	2016-2017-2	74
20160134	2016-2017-2	86
20160135	2016-2017-2	80
20160136	2016-2017-2	70
20160137	2016-2017-2	78
20160138	2016-2017-2	78
20160139	2016-2017-2	80
20160140	2016-2017-2	90
20160141	2016-2017-2	86
20160142	2016-2017-2	0
20160143	2016-2017-2	90
20160144	2016-2017-2	74
20160145	2016-2017-2	80
20160146	2016-2017-2	70
20160201	2016-2017-2	94
20160202	2016-2017-2	80
20160203	2016-2017-2	89
20160204	2016-2017-2	88
20160205	2016-2017-2	89
20160206	2016-2017-2	96
20160208	2016-2017-2	67
20160209	2016-2017-2	68
20160210	2016-2017-2	89
20160211	2016-2017-2	80
20160212	2016-2017-2	88
20160213	2016-2017-2	89
20160214	2016-2017-2	90
20160215	2016-2017-2	90
20160216	2016-2017-2	90
20160217	2016-2017-2	90
20160218	2016-2017-2	90
20160219	2016-2017-2	87
20160220	2016-2017-2	88
20160221	2016-2017-2	74
20160222	2016-2017-2	80
20160223	2016-2017-2	80
20160224	2016-2017-2	90
20160225	2016-2017-2	60
20160226	2016-2017-2	94
20160227	2016-2017-2	83
20160228	2016-2017-2	90
20160229	2016-2017-2	94
20160301	2016-2017-2	84
20160302	2016-2017-2	88
20160303	2016-2017-2	89
20160304	2016-2017-2	88
20160305	2016-2017-2	72
20160306	2016-2017-2	92
20160307	2016-2017-2	82
20160308	2016-2017-2	81
20160309	2016-2017-2	87
20160310	2016-2017-2	83
20160311	2016-2017-2	91
20160312	2016-2017-2	90
20160313	2016-2017-2	90
20160314	2016-2017-2	85
20160315	2016-2017-2	94
20160316	2016-2017-2	84
20160317	2016-2017-2	73
20160318	2016-2017-2	86
20160319	2016-2017-2	93
20160320	2016-2017-2	90
20160321	2016-2017-2	85
20160322	2016-2017-2	90
20160323	2016-2017-2	92
20160324	2016-2017-2	90
20160326	2016-2017-2	88
20160327	2016-2017-2	94
20160328	2016-2017-2	94
20160329	2016-2017-2	91
20160330	2016-2017-2	83
20160331	2016-2017-2	95
20160332	2016-2017-2	90
20160401	2016-2017-2	83
20160402	2016-2017-2	84
20160403	2016-2017-2	46
20160404	2016-2017-2	0
20160405	2016-2017-2	75
20160406	2016-2017-2	78
20160407	2016-2017-2	85
20160408	2016-2017-2	75
20160409	2016-2017-2	86
20160410	2016-2017-2	77
20160411	2016-2017-2	76
20160412	2016-2017-2	93
20160413	2016-2017-2	90
20160414	2016-2017-2	90
20160415	2016-2017-2	81
20160416	2016-2017-2	76
20160417	2016-2017-2	90
20160418	2016-2017-2	70
20160419	2016-2017-2	80
20160420	2016-2017-2	92
20160421	2016-2017-2	88
20160422	2016-2017-2	94
20160423	2016-2017-2	63
20160424	2016-2017-2	88
20160425	2016-2017-2	88
20160426	2016-2017-2	81
20160427	2016-2017-2	87
20160428	2016-2017-2	86
20160429	2016-2017-2	95
20160430	2016-2017-2	84
20160431	2016-2017-2	91
20160432	2016-2017-2	78
20160433	2016-2017-2	78
20160434	2016-2017-2	92
20160435	2016-2017-2	83
20160436	2016-2017-2	65
20160437	2016-2017-2	89
20160438	2016-2017-2	65
20160439	2016-2017-2	89
20160440	2016-2017-2	92
20160441	2016-2017-2	96
20160501	2016-2017-2	68
20160502	2016-2017-2	78
20160503	2016-2017-2	88
20160504	2016-2017-2	72
20160505	2016-2017-2	70
20160506	2016-2017-2	67
20160507	2016-2017-2	86
20160509	2016-2017-2	78
20160510	2016-2017-2	90
20160511	2016-2017-2	64
20160512	2016-2017-2	65
20160513	2016-2017-2	61
20160514	2016-2017-2	78
20160515	2016-2017-2	87
20160516	2016-2017-2	77
20160517	2016-2017-2	92
20160518	2016-2017-2	90
20160519	2016-2017-2	65
20160520	2016-2017-2	86
20160521	2016-2017-2	88
20160522	2016-2017-2	77
20160523	2016-2017-2	75
20160524	2016-2017-2	95
20160525	2016-2017-2	81
20160526	2016-2017-2	92
20160527	2016-2017-2	87
20160528	2016-2017-2	80
20160529	2016-2017-2	89
20160530	2016-2017-2	97
20160531	2016-2017-2	78
20160532	2016-2017-2	90
20160533	2016-2017-2	75
20160534	2016-2017-2	75
20160535	2016-2017-2	91
20160536	2016-2017-2	83
20160537	2016-2017-2	86
20160538	2016-2017-2	75
20160539	2016-2017-2	73
20160540	2016-2017-2	87
20160541	2016-2017-2	85
20160542	2016-2017-2	93
20160543	2016-2017-2	79
20160544	2016-2017-2	89
20160545	2016-2017-2	89
20160601	2016-2017-2	93
20160602	2016-2017-2	85
20160603	2016-2017-2	86
20160604	2016-2017-2	79
20160605	2016-2017-2	86
20160606	2016-2017-2	79
20160607	2016-2017-2	93
20160608	2016-2017-2	82
20160609	2016-2017-2	87
20160610	2016-2017-2	94
20160611	2016-2017-2	85
20160612	2016-2017-2	70
20160613	2016-2017-2	92
20160614	2016-2017-2	81
20160615	2016-2017-2	82
20160616	2016-2017-2	80
20160617	2016-2017-2	90
20160618	2016-2017-2	85
20160619	2016-2017-2	89
20160620	2016-2017-2	82
20160621	2016-2017-2	91
20160622	2016-2017-2	85
20160623	2016-2017-2	90
20160624	2016-2017-2	87
20160625	2016-2017-2	89
20160626	2016-2017-2	80
20160627	2016-2017-2	90
20160628	2016-2017-2	80
20160701	2016-2017-2	87
20160702	2016-2017-2	88
20160703	2016-2017-2	95
20160705	2016-2017-2	87
20160706	2016-2017-2	86
20160707	2016-2017-2	90
20160708	2016-2017-2	70
20160709	2016-2017-2	91
20160710	2016-2017-2	69
20160711	2016-2017-2	60
20160712	2016-2017-2	0
20160713	2016-2017-2	91
20160714	2016-2017-2	79
20160715	2016-2017-2	89
20160716	2016-2017-2	80
20160717	2016-2017-2	89
20160718	2016-2017-2	75
20160719	2016-2017-2	80
20160720	2016-2017-2	81
20160721	2016-2017-2	80
20160722	2016-2017-2	84
20160723	2016-2017-2	90
20160724	2016-2017-2	90
20160725	2016-2017-2	91
20160726	2016-2017-2	90
20160727	2016-2017-2	83
20160728	2016-2017-2	85
20160730	2016-2017-2	80
20160731	2016-2017-2	83
20160732	2016-2017-2	80
20160801	2016-2017-2	90
20160802	2016-2017-2	74
20160803	2016-2017-2	71
20160804	2016-2017-2	70
20160805	2016-2017-2	70
20160806	2016-2017-2	80
20160807	2016-2017-2	73
20160808	2016-2017-2	63
20160809	2016-2017-2	72
20160810	2016-2017-2	74
20160811	2016-2017-2	83
20160812	2016-2017-2	63
20160813	2016-2017-2	91
20160814	2016-2017-2	71
20160815	2016-2017-2	85
20160816	2016-2017-2	94
20160817	2016-2017-2	90
20160818	2016-2017-2	80
20160819	2016-2017-2	78
20160820	2016-2017-2	65
20160821	2016-2017-2	68
20160822	2016-2017-2	60
20160823	2016-2017-2	80
20160824	2016-2017-2	89
20160825	2016-2017-2	87
20160826	2016-2017-2	69
20160827	2016-2017-2	60
20160828	2016-2017-2	66
20160829	2016-2017-2	93
20160901	2016-2017-2	80
20160902	2016-2017-2	74
20160903	2016-2017-2	70
20160904	2016-2017-2	92
20160905	2016-2017-2	69
20160906	2016-2017-2	0
20160907	2016-2017-2	72
20160908	2016-2017-2	95
20160909	2016-2017-2	74
20160910	2016-2017-2	87
20160911	2016-2017-2	89
20160912	2016-2017-2	93
20160913	2016-2017-2	87
20160914	2016-2017-2	91
20160915	2016-2017-2	65
20160916	2016-2017-2	90
20160917	2016-2017-2	89
20160918	2016-2017-2	95
20160919	2016-2017-2	91
20160920	2016-2017-2	89
20160921	2016-2017-2	92
20160922	2016-2017-2	83
20160923	2016-2017-2	86
20160924	2016-2017-2	83
20160925	2016-2017-2	84
20160926	2016-2017-2	85
20160927	2016-2017-2	77
20160928	2016-2017-2	84
20160929	2016-2017-2	87
20160930	2016-2017-2	98
20161001	2016-2017-2	0
20161002	2016-2017-2	0
20161003	2016-2017-2	0
20161004	2016-2017-2	82
20161005	2016-2017-2	62
20161006	2016-2017-2	75
20161007	2016-2017-2	75
20161008	2016-2017-2	62
20161009	2016-2017-2	90
20161010	2016-2017-2	82
20161011	2016-2017-2	62
20161012	2016-2017-2	86
20161013	2016-2017-2	62
20161014	2016-2017-2	88
20161015	2016-2017-2	94
20161016	2016-2017-2	85
20161017	2016-2017-2	94
20161018	2016-2017-2	77
20161019	2016-2017-2	95
20161020	2016-2017-2	89
20161021	2016-2017-2	88
20161022	2016-2017-2	86
20161023	2016-2017-2	62
20161101	2016-2017-2	87
20161102	2016-2017-2	94
20161103	2016-2017-2	92
20161104	2016-2017-2	50
20161105	2016-2017-2	74
20161106	2016-2017-2	90
20161107	2016-2017-2	73
20161108	2016-2017-2	95
20161109	2016-2017-2	76
20161110	2016-2017-2	93
20161111	2016-2017-2	94
20161112	2016-2017-2	81
20161113	2016-2017-2	84
20161114	2016-2017-2	80
20161115	2016-2017-2	86
20161116	2016-2017-2	81
20161117	2016-2017-2	90
20161118	2016-2017-2	75
20161119	2016-2017-2	68
20161120	2016-2017-2	88
20161121	2016-2017-2	80
20161122	2016-2017-2	93
20161123	2016-2017-2	64
20161124	2016-2017-2	91
20161125	2016-2017-2	88
20161126	2016-2017-2	74
20161127	2016-2017-2	81
20161128	2016-2017-2	81
20161129	2016-2017-2	79
20161130	2016-2017-2	85
20161131	2016-2017-2	92
20161132	2016-2017-2	74
20161133	2016-2017-2	75
20161134	2016-2017-2	69
20161135	2016-2017-2	94
20161136	2016-2017-2	91
20161201	2016-2017-2	92
20161202	2016-2017-2	80
20161203	2016-2017-2	93
20161204	2016-2017-2	93
20161205	2016-2017-2	91
20161206	2016-2017-2	91
20161207	2016-2017-2	85
20161208	2016-2017-2	85
20161209	2016-2017-2	68
20161210	2016-2017-2	88
20161211	2016-2017-2	91
20161212	2016-2017-2	88
20161213	2016-2017-2	83
20161214	2016-2017-2	80
20161215	2016-2017-2	78
20161216	2016-2017-2	87
20161217	2016-2017-2	73
20161218	2016-2017-2	84
20161219	2016-2017-2	85
20161220	2016-2017-2	75
20161221	2016-2017-2	93
20161222	2016-2017-2	79
20161223	2016-2017-2	85
20161224	2016-2017-2	85
20161225	2016-2017-2	77
20161226	2016-2017-2	76
20161227	2016-2017-2	85
20161228	2016-2017-2	83
20161229	2016-2017-2	85
20161230	2016-2017-2	85
20161231	2016-2017-2	89
20161232	2016-2017-2	80
20161233	2016-2017-2	93
20161234	2016-2017-2	87
20161235	2016-2017-2	80
20161236	2016-2017-2	88
20161237	2016-2017-2	95
20161238	2016-2017-2	86
20161239	2016-2017-2	85
20161240	2016-2017-2	93
20161301	2016-2017-2	74
20161302	2016-2017-2	83
20161303	2016-2017-2	0
20161304	2016-2017-2	67
20161305	2016-2017-2	83
20161306	2016-2017-2	0
20161307	2016-2017-2	60
20161308	2016-2017-2	83
20161309	2016-2017-2	89
20161310	2016-2017-2	91
20161311	2016-2017-2	88
20161312	2016-2017-2	81
20161313	2016-2017-2	79
20161314	2016-2017-2	86
20161315	2016-2017-2	80
20161316	2016-2017-2	90
20161317	2016-2017-2	82
20161318	2016-2017-2	87
20161319	2016-2017-2	75
20161320	2016-2017-2	80
20161321	2016-2017-2	89
20161322	2016-2017-2	93
20161323	2016-2017-2	78
20161324	2016-2017-2	82
20161325	2016-2017-2	72
20161326	2016-2017-2	75
20161327	2016-2017-2	70
20161328	2016-2017-2	86
20161329	2016-2017-2	90
20161330	2016-2017-2	82
20161331	2016-2017-2	80
20161332	2016-2017-2	76
20161333	2016-2017-2	91
20161334	2016-2017-2	70
20161335	2016-2017-2	68
20161336	2016-2017-2	83
20161401	2016-2017-2	77
20161402	2016-2017-2	76
20161404	2016-2017-2	82
20161405	2016-2017-2	82
20161406	2016-2017-2	87
20161407	2016-2017-2	88
20161408	2016-2017-2	90
20161409	2016-2017-2	75
20161410	2016-2017-2	92
20161411	2016-2017-2	78
20161412	2016-2017-2	88
20161413	2016-2017-2	93
20161414	2016-2017-2	83
20161415	2016-2017-2	82
20161416	2016-2017-2	86
20161417	2016-2017-2	79
20161418	2016-2017-2	87
20161419	2016-2017-2	85
20161420	2016-2017-2	79
20161421	2016-2017-2	91
20161422	2016-2017-2	90
20161423	2016-2017-2	86
20161424	2016-2017-2	63
20161425	2016-2017-2	90
20161426	2016-2017-2	84
20161427	2016-2017-2	89
20161428	2016-2017-2	61
20161429	2016-2017-2	85
20161430	2016-2017-2	93
20161431	2016-2017-2	61
20161432	2016-2017-2	92
20161433	2016-2017-2	0
20161501	2016-2017-2	71
20161502	2016-2017-2	77
20161504	2016-2017-2	83
20161505	2016-2017-2	0
20161506	2016-2017-2	0
20161507	2016-2017-2	88
20161508	2016-2017-2	77
20161509	2016-2017-2	93
20161511	2016-2017-2	88
20161512	2016-2017-2	96
20161513	2016-2017-2	81
20161514	2016-2017-2	87
20161515	2016-2017-2	85
20161516	2016-2017-2	93
20161517	2016-2017-2	79
20161518	2016-2017-2	87
20161519	2016-2017-2	82
20161520	2016-2017-2	79
20161521	2016-2017-2	66
20161522	2016-2017-2	90
20161523	2016-2017-2	92
20161524	2016-2017-2	80
20161525	2016-2017-2	91
20161526	2016-2017-2	95
20161527	2016-2017-2	88
20161528	2016-2017-2	90
20161529	2016-2017-2	93
20161530	2016-2017-2	73
20161531	2016-2017-2	77
20161532	2016-2017-2	92
20161533	2016-2017-2	92
20161534	2016-2017-2	65
20161535	2016-2017-2	75
20161536	2016-2017-2	91
20161537	2016-2017-2	84
20161538	2016-2017-2	80
20161601	2016-2017-2	83
20161602	2016-2017-2	89
20161603	2016-2017-2	91
20161604	2016-2017-2	95
20161605	2016-2017-2	87
20161606	2016-2017-2	51
20161607	2016-2017-2	80
20161608	2016-2017-2	79
20161609	2016-2017-2	90
20161610	2016-2017-2	88
20161611	2016-2017-2	40
20161612	2016-2017-2	80
20161613	2016-2017-2	85
20161614	2016-2017-2	83
20161615	2016-2017-2	77
20161616	2016-2017-2	74
20161617	2016-2017-2	75
20161618	2016-2017-2	98
20161619	2016-2017-2	70
20161620	2016-2017-2	90
20161621	2016-2017-2	62
20161622	2016-2017-2	91
20161623	2016-2017-2	80
20161624	2016-2017-2	89
20161625	2016-2017-2	78
20161626	2016-2017-2	60
20161627	2016-2017-2	92
20161628	2016-2017-2	85
20161629	2016-2017-2	79
20161630	2016-2017-2	96
20161631	2016-2017-2	83
20161632	2016-2017-2	81
20161633	2016-2017-2	66
20161634	2016-2017-2	89
20161635	2016-2017-2	90
20161701	2016-2017-2	87
20161702	2016-2017-2	86
20161703	2016-2017-2	82
20161704	2016-2017-2	83
20161705	2016-2017-2	91
20161706	2016-2017-2	85
20161707	2016-2017-2	82
20161708	2016-2017-2	71
20161709	2016-2017-2	75
20161710	2016-2017-2	88
20161711	2016-2017-2	77
20161712	2016-2017-2	60
20161713	2016-2017-2	70
20161714	2016-2017-2	87
20161716	2016-2017-2	73
20161717	2016-2017-2	96
20161718	2016-2017-2	84
20161719	2016-2017-2	87
20161720	2016-2017-2	85
20161721	2016-2017-2	85
20161722	2016-2017-2	96
20161723	2016-2017-2	80
20161724	2016-2017-2	76
20161725	2016-2017-2	87
20161726	2016-2017-2	90
20161727	2016-2017-2	88
20161728	2016-2017-2	80
20161729	2016-2017-2	89
20161730	2016-2017-2	85
20161731	2016-2017-2	94
20161732	2016-2017-2	85
20161733	2016-2017-2	76
20161734	2016-2017-2	60
20161735	2016-2017-2	79
20161736	2016-2017-2	86
20161801	2016-2017-2	76
20161802	2016-2017-2	79
20161803	2016-2017-2	61
20161804	2016-2017-2	0
20161805	2016-2017-2	60
20161806	2016-2017-2	60
20161807	2016-2017-2	90
20161808	2016-2017-2	0
20161809	2016-2017-2	60
20161810	2016-2017-2	60
20161811	2016-2017-2	60
20161812	2016-2017-2	92
20161813	2016-2017-2	88
20161814	2016-2017-2	80
20161815	2016-2017-2	79
20161816	2016-2017-2	60
20161817	2016-2017-2	60
20161818	2016-2017-2	55
20161819	2016-2017-2	78
20161820	2016-2017-2	74
20161821	2016-2017-2	64
20161822	2016-2017-2	90
20161823	2016-2017-2	75
20161824	2016-2017-2	88
20161825	2016-2017-2	80
20161826	2016-2017-2	85
20161827	2016-2017-2	79
20161828	2016-2017-2	93
20161829	2016-2017-2	96
20161830	2016-2017-2	93
20161831	2016-2017-2	95
20161832	2016-2017-2	79
20161833	2016-2017-2	76
20161834	2016-2017-2	0
20161835	2016-2017-2	98
20161836	2016-2017-2	91
20161837	2016-2017-2	87
20161838	2016-2017-2	67
20161839	2016-2017-2	89
20161901	2016-2017-2	65
20161902	2016-2017-2	75
20161903	2016-2017-2	92
20161905	2016-2017-2	91
20161906	2016-2017-2	71
20161907	2016-2017-2	65
20161908	2016-2017-2	77
20161909	2016-2017-2	0
20161910	2016-2017-2	70
20161911	2016-2017-2	60
20161912	2016-2017-2	90
20161913	2016-2017-2	96
20161914	2016-2017-2	75
20161915	2016-2017-2	90
20161916	2016-2017-2	66
20161917	2016-2017-2	60
20161918	2016-2017-2	91
20161919	2016-2017-2	76
20161921	2016-2017-2	95
20161922	2016-2017-2	76
20161923	2016-2017-2	90
20161925	2016-2017-2	95
20161926	2016-2017-2	60
20161927	2016-2017-2	91
20161928	2016-2017-2	89
20161929	2016-2017-2	84
20161930	2016-2017-2	77
20161931	2016-2017-2	66
20161932	2016-2017-2	78
20161933	2016-2017-2	88
20161934	2016-2017-2	95
20161935	2016-2017-2	76
20161936	2016-2017-2	77
20161937	2016-2017-2	85
20161938	2016-2017-2	90
20161939	2016-2017-2	80
20161940	2016-2017-2	46
20161940	2016-2017-2	69
20161941	2016-2017-2	90
20161942	2016-2017-2	60
20161943	2016-2017-2	80
20161944	2016-2017-2	91
20161945	2016-2017-2	79
20161946	2016-2017-2	70
20162001	2016-2017-2	71
20162002	2016-2017-2	91
20162003	2016-2017-2	83
20162004	2016-2017-2	90
20162005	2016-2017-2	76
20162006	2016-2017-2	96
20162007	2016-2017-2	90
20162008	2016-2017-2	68
20162009	2016-2017-2	87
20162010	2016-2017-2	76
20162011	2016-2017-2	93
20162012	2016-2017-2	73
20162013	2016-2017-2	77
20162014	2016-2017-2	94
20162015	2016-2017-2	90
20162016	2016-2017-2	60
20162017	2016-2017-2	81
20162018	2016-2017-2	81
20162019	2016-2017-2	60
20162020	2016-2017-2	76
20162021	2016-2017-2	88
20162022	2016-2017-2	74
20162023	2016-2017-2	77
20162024	2016-2017-2	86
20162025	2016-2017-2	80
20162026	2016-2017-2	76
20162027	2016-2017-2	76
20162028	2016-2017-2	86
20162029	2016-2017-2	84
20162030	2016-2017-2	84
20162031	2016-2017-2	65
20162032	2016-2017-2	75
20162033	2016-2017-2	83
20162034	2016-2017-2	82
20162035	2016-2017-2	65
20162036	2016-2017-2	68
20162037	2016-2017-2	87
20162038	2016-2017-2	73
20162039	2016-2017-2	79
20162040	2016-2017-2	80
20162041	2016-2017-2	75
20162042	2016-2017-2	82
20162043	2016-2017-2	85
20162044	2016-2017-2	78
20162045	2016-2017-2	82
20162046	2016-2017-2	75
20162101	2016-2017-2	70
20162102	2016-2017-2	70
20162103	2016-2017-2	85
20162104	2016-2017-2	80
20162105	2016-2017-2	82
20162106	2016-2017-2	96
20162107	2016-2017-2	82
20162108	2016-2017-2	70
20162109	2016-2017-2	88
20162110	2016-2017-2	90
20162111	2016-2017-2	91
20162112	2016-2017-2	85
20162113	2016-2017-2	80
20162114	2016-2017-2	60
20162115	2016-2017-2	90
20162116	2016-2017-2	71
20162118	2016-2017-2	82
20162119	2016-2017-2	69
20162120	2016-2017-2	73
20162121	2016-2017-2	81
20162122	2016-2017-2	77
20162123	2016-2017-2	83
20162124	2016-2017-2	95
20162125	2016-2017-2	89
20162126	2016-2017-2	82
20162127	2016-2017-2	86
20162128	2016-2017-2	86
20162129	2016-2017-2	80
20162130	2016-2017-2	64
20162131	2016-2017-2	93
20162132	2016-2017-2	76
20162133	2016-2017-2	90
20162134	2016-2017-2	91
20162135	2016-2017-2	87
20162136	2016-2017-2	89
20162137	2016-2017-2	93
20162138	2016-2017-2	80
20162139	2016-2017-2	88
20162140	2016-2017-2	92
20162141	2016-2017-2	87
20162142	2016-2017-2	83
20162143	2016-2017-2	90
20162144	2016-2017-2	86
20162201	2016-2017-2	70
20162202	2016-2017-2	78
20162203	2016-2017-2	89
20162204	2016-2017-2	87
20162205	2016-2017-2	75
20162206	2016-2017-2	61
20162207	2016-2017-2	60
20162208	2016-2017-2	70
20162209	2016-2017-2	82
20162210	2016-2017-2	84
20162211	2016-2017-2	83
20162212	2016-2017-2	92
20162213	2016-2017-2	85
20162214	2016-2017-2	79
20162215	2016-2017-2	0
20162216	2016-2017-2	62
20162217	2016-2017-2	76
20162218	2016-2017-2	83
20162219	2016-2017-2	88
20162220	2016-2017-2	84
20162221	2016-2017-2	94
20162222	2016-2017-2	76
20162223	2016-2017-2	87
20162224	2016-2017-2	89
20162225	2016-2017-2	90
20162226	2016-2017-2	89
20162227	2016-2017-2	72
20162228	2016-2017-2	76
20162229	2016-2017-2	88
20162230	2016-2017-2	89
20162231	2016-2017-2	91
20162232	2016-2017-2	87
20162233	2016-2017-2	84
20162234	2016-2017-2	90
20162235	2016-2017-2	92
20162236	2016-2017-2	84
20162237	2016-2017-2	81
20162238	2016-2017-2	89
20162239	2016-2017-2	82
20162240	2016-2017-2	95
20162241	2016-2017-2	61
20162242	2016-2017-2	85
20162243	2016-2017-2	79
20162244	2016-2017-2	92
20162301	2016-2017-2	86
20162302	2016-2017-2	84
20162303	2016-2017-2	90
20162304	2016-2017-2	92
20162305	2016-2017-2	87
20162306	2016-2017-2	90
20162307	2016-2017-2	72
20162308	2016-2017-2	92
20162309	2016-2017-2	87
20162310	2016-2017-2	70
20162311	2016-2017-2	71
20162312	2016-2017-2	80
20162313	2016-2017-2	90
20162314	2016-2017-2	90
20162315	2016-2017-2	84
20162316	2016-2017-2	91
20162317	2016-2017-2	90
20162318	2016-2017-2	90
20162319	2016-2017-2	77
20162320	2016-2017-2	89
20162321	2016-2017-2	94
20162322	2016-2017-2	90
20162323	2016-2017-2	98
20162324	2016-2017-2	87
20162325	2016-2017-2	94
20162326	2016-2017-2	91
20162327	2016-2017-2	78
20162328	2016-2017-2	84
20162329	2016-2017-2	90
20162330	2016-2017-2	87
20162331	2016-2017-2	86
20162332	2016-2017-2	89
20162333	2016-2017-2	88
20162334	2016-2017-2	92
20162335	2016-2017-2	81
20162336	2016-2017-2	60
20162337	2016-2017-2	92
20162338	2016-2017-2	85
20162339	2016-2017-2	92
20162340	2016-2017-2	97
20162341	2016-2017-2	94
20162342	2016-2017-2	90
20162401	2016-2017-2	73
20162402	2016-2017-2	75
20162403	2016-2017-2	87
20162404	2016-2017-2	65
20162405	2016-2017-2	90
20162407	2016-2017-2	67
20162408	2016-2017-2	60
20162409	2016-2017-2	66
20162410	2016-2017-2	70
20162411	2016-2017-2	78
20162412	2016-2017-2	91
20162413	2016-2017-2	86
20162414	2016-2017-2	75
20162415	2016-2017-2	76
20162416	2016-2017-2	63
20162417	2016-2017-2	63
20162418	2016-2017-2	86
20162419	2016-2017-2	90
20162420	2016-2017-2	73
20162421	2016-2017-2	70
20162422	2016-2017-2	87
20162423	2016-2017-2	89
20162424	2016-2017-2	87
20162425	2016-2017-2	89
20162426	2016-2017-2	88
20162427	2016-2017-2	88
20162428	2016-2017-2	80
20162429	2016-2017-2	60
20162430	2016-2017-2	75
20162431	2016-2017-2	70
20162432	2016-2017-2	87
20162433	2016-2017-2	63
20162434	2016-2017-2	62
20162435	2016-2017-2	87
20162436	2016-2017-2	88
20162437	2016-2017-2	91
20162438	2016-2017-2	90
20162439	2016-2017-2	90
20162501	2016-2017-2	94
20162502	2016-2017-2	70
20162503	2016-2017-2	60
20162504	2016-2017-2	0
20162505	2016-2017-2	60
20162506	2016-2017-2	80
20162507	2016-2017-2	0
20162508	2016-2017-2	75
20162509	2016-2017-2	75
20162510	2016-2017-2	60
20162511	2016-2017-2	76
20162512	2016-2017-2	85
20162513	2016-2017-2	84
20162514	2016-2017-2	75
20162515	2016-2017-2	87
20162516	2016-2017-2	79
20162517	2016-2017-2	76
20162518	2016-2017-2	96
20162519	2016-2017-2	81
20162520	2016-2017-2	96
20162521	2016-2017-2	74
20162522	2016-2017-2	85
20162523	2016-2017-2	90
20162524	2016-2017-2	82
20162525	2016-2017-2	72
20162526	2016-2017-2	91
20162527	2016-2017-2	86
20162528	2016-2017-2	60
20162529	2016-2017-2	91
20162530	2016-2017-2	86
20162531	2016-2017-2	86
20162532	2016-2017-2	84
20162533	2016-2017-2	90
20162534	2016-2017-2	86
20162535	2016-2017-2	98
20162536	2016-2017-2	86
20162537	2016-2017-2	74
20162538	2016-2017-2	77
20162539	2016-2017-2	85
20162540	2016-2017-2	88
20162541	2016-2017-2	85
20162542	2016-2017-2	94
20162543	2016-2017-2	72
20162544	2016-2017-2	84
20162545	2016-2017-2	83
20162546	2016-2017-2	93
20162547	2016-2017-2	87
20162601	2016-2017-2	37
20162601	2016-2017-2	73
20162602	2016-2017-2	86
20162603	2016-2017-2	76
20162604	2016-2017-2	86
20162605	2016-2017-2	85
20162606	2016-2017-2	78
20162607	2016-2017-2	89
20162608	2016-2017-2	76
20162609	2016-2017-2	90
20162610	2016-2017-2	0
20162611	2016-2017-2	0
20162613	2016-2017-2	60
20162614	2016-2017-2	0
20162615	2016-2017-2	86
20162616	2016-2017-2	60
20162617	2016-2017-2	85
20162618	2016-2017-2	92
20162619	2016-2017-2	75
20162620	2016-2017-2	85
20162621	2016-2017-2	83
20162622	2016-2017-2	76
20162623	2016-2017-2	78
20162624	2016-2017-2	85
20162625	2016-2017-2	94
20162626	2016-2017-2	88
20162627	2016-2017-2	76
20162628	2016-2017-2	80
20162629	2016-2017-2	77
20162630	2016-2017-2	82
20162631	2016-2017-2	88
20162632	2016-2017-2	81
20162633	2016-2017-2	76
20162634	2016-2017-2	65
20162635	2016-2017-2	87
20162636	2016-2017-2	82
20162637	2016-2017-2	86
20162638	2016-2017-2	86
20162639	2016-2017-2	87
20162640	2016-2017-2	88
20162641	2016-2017-2	89
20162642	2016-2017-2	85
20162643	2016-2017-2	65
20162644	2016-2017-2	87
20162645	2016-2017-2	93
20162646	2016-2017-2	88
20162701	2016-2017-2	93
20162702	2016-2017-2	87
20162703	2016-2017-2	91
20162704	2016-2017-2	94
20162705	2016-2017-2	88
20162706	2016-2017-2	87
20162707	2016-2017-2	92
20162708	2016-2017-2	60
20162709	2016-2017-2	85
20162710	2016-2017-2	74
20162711	2016-2017-2	72
20162712	2016-2017-2	85
20162713	2016-2017-2	87
20162714	2016-2017-2	87
20162715	2016-2017-2	80
20162716	2016-2017-2	88
20162717	2016-2017-2	80
20162718	2016-2017-2	88
20162719	2016-2017-2	85
20162720	2016-2017-2	62
20162721	2016-2017-2	90
20162722	2016-2017-2	80
20162723	2016-2017-2	68
20162724	2016-2017-2	70
20162725	2016-2017-2	90
20162726	2016-2017-2	88
20162727	2016-2017-2	90
20162728	2016-2017-2	85
20162729	2016-2017-2	76
20162730	2016-2017-2	84
20162731	2016-2017-2	76
20162732	2016-2017-2	88
20162733	2016-2017-2	78
20162734	2016-2017-2	81
20162735	2016-2017-2	69
20162736	2016-2017-2	92
20162801	2016-2017-2	75
20162802	2016-2017-2	0
20162803	2016-2017-2	65
20162804	2016-2017-2	97
20162805	2016-2017-2	87
20162806	2016-2017-2	80
20162807	2016-2017-2	85
20162808	2016-2017-2	87
20162809	2016-2017-2	95
20162810	2016-2017-2	93
20162811	2016-2017-2	80
20162812	2016-2017-2	88
20162813	2016-2017-2	80
20162814	2016-2017-2	85
20162815	2016-2017-2	85
20162816	2016-2017-2	89
20162817	2016-2017-2	94
20162818	2016-2017-2	81
20162819	2016-2017-2	95
20162820	2016-2017-2	85
20162821	2016-2017-2	87
20162822	2016-2017-2	91
20162823	2016-2017-2	95
20162824	2016-2017-2	87
20162825	2016-2017-2	91
20162826	2016-2017-2	85
20162827	2016-2017-2	99
20162828	2016-2017-2	73
20162829	2016-2017-2	90
20162830	2016-2017-2	80
20162831	2016-2017-2	86
20162832	2016-2017-2	85
20162833	2016-2017-2	85
20162834	2016-2017-2	95
20162835	2016-2017-2	93
20162836	2016-2017-2	94
20162837	2016-2017-2	87
20162838	2016-2017-2	87
20162839	2016-2017-2	85
20162840	2016-2017-2	80
20162841	2016-2017-2	85
20162842	2016-2017-2	85
20162843	2016-2017-2	78
20162844	2016-2017-2	94
20162845	2016-2017-2	87
20162846	2016-2017-2	95
20162847	2016-2017-2	85
20162848	2016-2017-2	95
20162849	2016-2017-2	80
20162901	2016-2017-2	68
20162902	2016-2017-2	80
20162903	2016-2017-2	65
20162904	2016-2017-2	81
20162905	2016-2017-2	99
20162906	2016-2017-2	69
20162907	2016-2017-2	75
20162908	2016-2017-2	88
20162909	2016-2017-2	90
20162910	2016-2017-2	83
20162911	2016-2017-2	90
20162912	2016-2017-2	85
20162913	2016-2017-2	84
20162914	2016-2017-2	72
20162915	2016-2017-2	89
20162916	2016-2017-2	88
20162917	2016-2017-2	88
20162918	2016-2017-2	89
20162919	2016-2017-2	91
20162920	2016-2017-2	83
20162921	2016-2017-2	90
20162922	2016-2017-2	91
20162923	2016-2017-2	91
20162924	2016-2017-2	87
20162925	2016-2017-2	80
20162926	2016-2017-2	84
20162927	2016-2017-2	88
20162928	2016-2017-2	87
20162929	2016-2017-2	91
20162930	2016-2017-2	84
20162931	2016-2017-2	88
20162932	2016-2017-2	80
20162933	2016-2017-2	91
20162934	2016-2017-2	68
20162935	2016-2017-2	87
20162936	2016-2017-2	90
20162937	2016-2017-2	98
20162938	2016-2017-2	83
20162939	2016-2017-2	89
20162940	2016-2017-2	90
20162941	2016-2017-2	88
20162942	2016-2017-2	91
20162943	2016-2017-2	91
20162944	2016-2017-2	91
20162945	2016-2017-2	89
20162946	2016-2017-2	60
20162947	2016-2017-2	72
20162948	2016-2017-2	93
20162949	2016-2017-2	66
20162950	2016-2017-2	72
20162951	2016-2017-2	60
20162952	2016-2017-2	85
20162953	2016-2017-2	88
20163001	2016-2017-2	96
20163002	2016-2017-2	82
20163003	2016-2017-2	80
20163004	2016-2017-2	83
20163005	2016-2017-2	79
20163006	2016-2017-2	76
20163007	2016-2017-2	82
20163008	2016-2017-2	84
20163009	2016-2017-2	80
20163010	2016-2017-2	76
20163011	2016-2017-2	82
20163012	2016-2017-2	83
20163013	2016-2017-2	83
20163014	2016-2017-2	76
20163015	2016-2017-2	85
20163016	2016-2017-2	60
20163017	2016-2017-2	94
20163018	2016-2017-2	93
20163019	2016-2017-2	78
20163020	2016-2017-2	94
20163021	2016-2017-2	87
20163022	2016-2017-2	92
20163023	2016-2017-2	90
20163024	2016-2017-2	95
20163025	2016-2017-2	89
20163026	2016-2017-2	93
20163027	2016-2017-2	80
20163028	2016-2017-2	90
20163029	2016-2017-2	90
20163030	2016-2017-2	77
20163031	2016-2017-2	91
20163032	2016-2017-2	94
20163033	2016-2017-2	96
20163034	2016-2017-2	98
20163035	2016-2017-2	99
20163036	2016-2017-2	85
20163037	2016-2017-2	88
20163038	2016-2017-2	87
20163039	2016-2017-2	91
20163040	2016-2017-2	92
20163041	2016-2017-2	77
20163042	2016-2017-2	78
20163043	2016-2017-2	78
20163044	2016-2017-2	86
20163101	2016-2017-2	81
20163102	2016-2017-2	100
20163103	2016-2017-2	90
20163104	2016-2017-2	88
20163105	2016-2017-2	92
20163106	2016-2017-2	100
20163107	2016-2017-2	93
20163108	2016-2017-2	77
20163109	2016-2017-2	92
20163110	2016-2017-2	100
20163111	2016-2017-2	69
20163112	2016-2017-2	83
20163113	2016-2017-2	89
20163114	2016-2017-2	89
20163115	2016-2017-2	60
20163116	2016-2017-2	96
20163117	2016-2017-2	81
20163118	2016-2017-2	83
20163119	2016-2017-2	82
20163120	2016-2017-2	79
20163121	2016-2017-2	80
20163122	2016-2017-2	88
20163123	2016-2017-2	92
20163124	2016-2017-2	80
20163125	2016-2017-2	90
20163126	2016-2017-2	75
20163127	2016-2017-2	71
20163128	2016-2017-2	90
20163129	2016-2017-2	89
20163130	2016-2017-2	89
20163131	2016-2017-2	80
20163132	2016-2017-2	94
20163133	2016-2017-2	85
20163134	2016-2017-2	94
20163135	2016-2017-2	63
20163136	2016-2017-2	89
20163137	2016-2017-2	89
20163138	2016-2017-2	83
20163139	2016-2017-2	87
20163201	2016-2017-2	79
20163202	2016-2017-2	75
20163203	2016-2017-2	92
20163204	2016-2017-2	87
20163205	2016-2017-2	88
20163206	2016-2017-2	88
20163207	2016-2017-2	73
20163208	2016-2017-2	77
20163209	2016-2017-2	96
20163210	2016-2017-2	86
20163211	2016-2017-2	80
20163212	2016-2017-2	75
20163213	2016-2017-2	99
20163214	2016-2017-2	99
20163215	2016-2017-2	60
20163216	2016-2017-2	60
20163217	2016-2017-2	77
20163218	2016-2017-2	99
20163219	2016-2017-2	87
20163220	2016-2017-2	99
20163221	2016-2017-2	89
20163222	2016-2017-2	78
20163223	2016-2017-2	90
20163224	2016-2017-2	80
20163225	2016-2017-2	60
20163226	2016-2017-2	88
20163227	2016-2017-2	77
20163228	2016-2017-2	85
20163229	2016-2017-2	83
20163230	2016-2017-2	80
20163231	2016-2017-2	98
20163232	2016-2017-2	83
20163233	2016-2017-2	74
20163234	2016-2017-2	85
20163235	2016-2017-2	86
20163236	2016-2017-2	80
20163237	2016-2017-2	88
20163238	2016-2017-2	89
20163239	2016-2017-2	98
20163240	2016-2017-2	61
20163241	2016-2017-2	78
20163242	2016-2017-2	60
20163243	2016-2017-2	99
20163244	2016-2017-2	80
20163245	2016-2017-2	93
20163301	2016-2017-2	93
20163302	2016-2017-2	74
20163303	2016-2017-2	85
20163304	2016-2017-2	70
20163305	2016-2017-2	90
20163306	2016-2017-2	90
20163307	2016-2017-2	88
20163308	2016-2017-2	94
20163309	2016-2017-2	83
20163310	2016-2017-2	70
20163311	2016-2017-2	89
20163312	2016-2017-2	86
20163313	2016-2017-2	89
20163314	2016-2017-2	90
20163315	2016-2017-2	88
20163316	2016-2017-2	72
20163317	2016-2017-2	90
20163318	2016-2017-2	80
20163319	2016-2017-2	90
20163320	2016-2017-2	65
20163321	2016-2017-2	72
20163322	2016-2017-2	85
20163323	2016-2017-2	75
20163324	2016-2017-2	81
20163325	2016-2017-2	90
20163326	2016-2017-2	80
20163327	2016-2017-2	88
20163328	2016-2017-2	85
20163329	2016-2017-2	80
20163330	2016-2017-2	90
20163331	2016-2017-2	96
20163332	2016-2017-2	83
20163333	2016-2017-2	90
20163334	2016-2017-2	90
20163335	2016-2017-2	80
20163336	2016-2017-2	90
20163337	2016-2017-2	95
20163338	2016-2017-2	92
20163339	2016-2017-2	80
20163340	2016-2017-2	90
20163341	2016-2017-2	89
20163342	2016-2017-2	90
20163343	2016-2017-2	75
20163344	2016-2017-2	93
20163345	2016-2017-2	83
20163346	2016-2017-2	80
20163347	2016-2017-2	76
20163348	2016-2017-2	80
20163349	2016-2017-2	78
20163350	2016-2017-2	93
20163351	2016-2017-2	80
20163352	2016-2017-2	80
20163401	2016-2017-2	90
20163402	2016-2017-2	90
20163403	2016-2017-2	90
20163404	2016-2017-2	88
20163405	2016-2017-2	90
20163406	2016-2017-2	70
20163407	2016-2017-2	91
20163408	2016-2017-2	91
20163409	2016-2017-2	90
20163410	2016-2017-2	83
20163411	2016-2017-2	99
20163412	2016-2017-2	89
20163413	2016-2017-2	85
20163414	2016-2017-2	93
20163415	2016-2017-2	88
20163416	2016-2017-2	87
20163417	2016-2017-2	99
20163419	2016-2017-2	83
20163420	2016-2017-2	86
20163421	2016-2017-2	75
20163422	2016-2017-2	88
20163423	2016-2017-2	89
20163424	2016-2017-2	83
20163425	2016-2017-2	82
20163426	2016-2017-2	90
20163427	2016-2017-2	94
20163428	2016-2017-2	70
20163429	2016-2017-2	85
20163430	2016-2017-2	92
20163431	2016-2017-2	81
20163432	2016-2017-2	86
20163433	2016-2017-2	94
20163434	2016-2017-2	94
20163435	2016-2017-2	80
20163436	2016-2017-2	84
20163437	2016-2017-2	90
20163438	2016-2017-2	80
20163439	2016-2017-2	90
20163440	2016-2017-2	95
20163441	2016-2017-2	77
20163442	2016-2017-2	93
20163443	2016-2017-2	70
20163444	2016-2017-2	86
20163445	2016-2017-2	88
20163446	2016-2017-2	90
20163447	2016-2017-2	77
20163448	2016-2017-2	86
20163449	2016-2017-2	77
20163450	2016-2017-2	90
20163501	2016-2017-2	77
20163502	2016-2017-2	78
20163503	2016-2017-2	70
20163504	2016-2017-2	78
20163505	2016-2017-2	70
20163506	2016-2017-2	79
20163507	2016-2017-2	76
20163508	2016-2017-2	91
20163509	2016-2017-2	79
20163510	2016-2017-2	93
20163511	2016-2017-2	80
20163512	2016-2017-2	95
20163513	2016-2017-2	89
20163514	2016-2017-2	88
20163515	2016-2017-2	75
20163516	2016-2017-2	92
20163517	2016-2017-2	84
20163518	2016-2017-2	77
20163519	2016-2017-2	78
20163520	2016-2017-2	83
20163521	2016-2017-2	77
20163522	2016-2017-2	82
20163523	2016-2017-2	87
20163524	2016-2017-2	91
20163525	2016-2017-2	91
20163526	2016-2017-2	85
20163527	2016-2017-2	75
20163528	2016-2017-2	85
20163529	2016-2017-2	92
20163530	2016-2017-2	72
20163531	2016-2017-2	85
20163532	2016-2017-2	85
20163533	2016-2017-2	85
20163534	2016-2017-2	91
20163535	2016-2017-2	91
20163536	2016-2017-2	85
20163537	2016-2017-2	78
20163538	2016-2017-2	81
20163539	2016-2017-2	70
20163540	2016-2017-2	92
20163541	2016-2017-2	95
20163542	2016-2017-2	89
20163543	2016-2017-2	70
20163544	2016-2017-2	89
20163545	2016-2017-2	72
20163546	2016-2017-2	90
20163547	2016-2017-2	76
20163548	2016-2017-2	91
20163601	2016-2017-2	66
20163602	2016-2017-2	80
20163603	2016-2017-2	63
20163604	2016-2017-2	67
20163605	2016-2017-2	72
20163606	2016-2017-2	61
20163607	2016-2017-2	80
20163608	2016-2017-2	83
20163609	2016-2017-2	83
20163610	2016-2017-2	76
20163611	2016-2017-2	80
20163612	2016-2017-2	81
20163613	2016-2017-2	70
20163614	2016-2017-2	99
20163615	2016-2017-2	78
20163616	2016-2017-2	85
20163617	2016-2017-2	91
20163618	2016-2017-2	80
20163619	2016-2017-2	78
20163620	2016-2017-2	70
20163621	2016-2017-2	70
20163622	2016-2017-2	78
20163623	2016-2017-2	60
20163624	2016-2017-2	83
20163625	2016-2017-2	63
20163626	2016-2017-2	80
20163627	2016-2017-2	90
20163628	2016-2017-2	61
20163629	2016-2017-2	76
20163630	2016-2017-2	90
20163631	2016-2017-2	78
20163632	2016-2017-2	78
20163633	2016-2017-2	80
20163635	2016-2017-2	79
20163636	2016-2017-2	80
20163637	2016-2017-2	80
20163638	2016-2017-2	91
20163640	2016-2017-2	80
20163641	2016-2017-2	83
20163642	2016-2017-2	68
20163643	2016-2017-2	70
20163644	2016-2017-2	79
20163645	2016-2017-2	87
20163646	2016-2017-2	62
20163647	2016-2017-2	75
20163648	2016-2017-2	80
20163649	2016-2017-2	65
20163650	2016-2017-2	80
20163651	2016-2017-2	76
20163701	2016-2017-2	78
20163702	2016-2017-2	93
20163703	2016-2017-2	73
20163704	2016-2017-2	99
20163705	2016-2017-2	88
20163706	2016-2017-2	80
20163707	2016-2017-2	84
20163708	2016-2017-2	93
20163709	2016-2017-2	93
20163710	2016-2017-2	87
20163711	2016-2017-2	93
20163712	2016-2017-2	75
20163713	2016-2017-2	76
20163714	2016-2017-2	75
20163715	2016-2017-2	84
20163716	2016-2017-2	91
20163717	2016-2017-2	75
20163718	2016-2017-2	80
20163719	2016-2017-2	80
20163720	2016-2017-2	90
20163721	2016-2017-2	80
20163722	2016-2017-2	93
20163723	2016-2017-2	76
20163724	2016-2017-2	80
20163725	2016-2017-2	74
20163726	2016-2017-2	83
20163727	2016-2017-2	85
20163728	2016-2017-2	80
20163729	2016-2017-2	74
20163730	2016-2017-2	64
20163731	2016-2017-2	77
20163732	2016-2017-2	93
20163733	2016-2017-2	80
20163734	2016-2017-2	90
20163735	2016-2017-2	88
20163736	2016-2017-2	77
20163737	2016-2017-2	86
20163738	2016-2017-2	93
20163739	2016-2017-2	60
20163740	2016-2017-2	85
20163741	2016-2017-2	87
20163742	2016-2017-2	91
20163743	2016-2017-2	95
20163744	2016-2017-2	92
20163745	2016-2017-2	79
20163746	2016-2017-2	89
20163747	2016-2017-2	75
20163748	2016-2017-2	76
20163801	2016-2017-2	90
20163802	2016-2017-2	83
20163803	2016-2017-2	80
20163804	2016-2017-2	93
20163805	2016-2017-2	85
20163806	2016-2017-2	89
20163807	2016-2017-2	87
20163808	2016-2017-2	83
20163809	2016-2017-2	90
20163810	2016-2017-2	64
20163811	2016-2017-2	90
20163812	2016-2017-2	91
20163813	2016-2017-2	88
20163814	2016-2017-2	92
20163815	2016-2017-2	94
20163816	2016-2017-2	65
20163817	2016-2017-2	93
20163818	2016-2017-2	92
20163819	2016-2017-2	95
20163820	2016-2017-2	70
20163821	2016-2017-2	80
20163822	2016-2017-2	94
20163823	2016-2017-2	90
20163824	2016-2017-2	94
20163825	2016-2017-2	94
20163826	2016-2017-2	67
20163827	2016-2017-2	94
20163828	2016-2017-2	80
20163829	2016-2017-2	92
20163830	2016-2017-2	92
20163831	2016-2017-2	70
20163832	2016-2017-2	80
20163833	2016-2017-2	80
20163834	2016-2017-2	80
20163836	2016-2017-2	93
20163837	2016-2017-2	93
20163838	2016-2017-2	88
20163839	2016-2017-2	90
20163840	2016-2017-2	91
20163841	2016-2017-2	87
20163842	2016-2017-2	90
20163843	2016-2017-2	93
20163844	2016-2017-2	90
20163845	2016-2017-2	83
20163846	2016-2017-2	78
20163847	2016-2017-2	86
20163848	2016-2017-2	78
20163849	2016-2017-2	73
20163850	2016-2017-2	85
20163901	2016-2017-2	77
20163902	2016-2017-2	94
20163903	2016-2017-2	92
20163904	2016-2017-2	62
20163905	2016-2017-2	88
20163906	2016-2017-2	61
20163907	2016-2017-2	62
20163908	2016-2017-2	63
20163909	2016-2017-2	80
20163910	2016-2017-2	83
20163911	2016-2017-2	92
20163912	2016-2017-2	99
20163913	2016-2017-2	90
20163914	2016-2017-2	82
20163915	2016-2017-2	86
20163916	2016-2017-2	98
20163917	2016-2017-2	83
20163918	2016-2017-2	64
20163919	2016-2017-2	94
20163920	2016-2017-2	93
20163921	2016-2017-2	92
20163922	2016-2017-2	89
20163923	2016-2017-2	71
20163924	2016-2017-2	78
20163925	2016-2017-2	82
20163926	2016-2017-2	89
20163927	2016-2017-2	87
20163928	2016-2017-2	91
20163929	2016-2017-2	95
20163930	2016-2017-2	65
20163931	2016-2017-2	79
20163932	2016-2017-2	99
20163933	2016-2017-2	85
20163934	2016-2017-2	99
20163935	2016-2017-2	79
20163936	2016-2017-2	88
20163937	2016-2017-2	79
20163938	2016-2017-2	91
20163939	2016-2017-2	86
20163940	2016-2017-2	62
20163941	2016-2017-2	85
20163942	2016-2017-2	80
20163943	2016-2017-2	83
20163944	2016-2017-2	93
20163945	2016-2017-2	87
20163946	2016-2017-2	92
20163947	2016-2017-2	85
20163948	2016-2017-2	92
20163949	2016-2017-2	80
20163950	2016-2017-2	78
20164001	2016-2017-2	70
20164002	2016-2017-2	74
20164003	2016-2017-2	80
20164004	2016-2017-2	94
20164005	2016-2017-2	75
20164007	2016-2017-2	92
20164008	2016-2017-2	93
20164009	2016-2017-2	87
20164010	2016-2017-2	87
20164011	2016-2017-2	89
20164012	2016-2017-2	70
20164013	2016-2017-2	75
20164014	2016-2017-2	90
20164015	2016-2017-2	84
20164016	2016-2017-2	83
20164018	2016-2017-2	86
20164019	2016-2017-2	74
20164020	2016-2017-2	93
20164021	2016-2017-2	89
20164022	2016-2017-2	75
20164023	2016-2017-2	83
20164024	2016-2017-2	79
20164025	2016-2017-2	95
20164026	2016-2017-2	94
20164027	2016-2017-2	70
20164028	2016-2017-2	81
20164029	2016-2017-2	89
20164030	2016-2017-2	90
20164031	2016-2017-2	96
20164032	2016-2017-2	67
20164033	2016-2017-2	76
20164034	2016-2017-2	92
20164035	2016-2017-2	90
20164036	2016-2017-2	89
20164037	2016-2017-2	93
20164038	2016-2017-2	78
20164039	2016-2017-2	74
20164040	2016-2017-2	88
20164041	2016-2017-2	67
20164042	2016-2017-2	87
20164043	2016-2017-2	75
20164044	2016-2017-2	83
20164045	2016-2017-2	77
20164046	2016-2017-2	91
20164047	2016-2017-2	75
20164048	2016-2017-2	87
20164049	2016-2017-2	86
20164050	2016-2017-2	78
20164051	2016-2017-2	84
20164052	2016-2017-2	84
20164053	2016-2017-2	70
20164054	2016-2017-2	77
20164055	2016-2017-2	79
20164056	2016-2017-2	85
20164057	2016-2017-2	84
20164058	2016-2017-2	77
20164059	2016-2017-2	86
20164060	2016-2017-2	77
20164061	2016-2017-2	77
20164101	2016-2017-2	95
20164102	2016-2017-2	85
20164103	2016-2017-2	76
20164104	2016-2017-2	85
20164105	2016-2017-2	94
20164106	2016-2017-2	83
20164107	2016-2017-2	86
20164108	2016-2017-2	93
20164109	2016-2017-2	92
20164110	2016-2017-2	87
20164111	2016-2017-2	84
20164112	2016-2017-2	80
20164113	2016-2017-2	90
20164114	2016-2017-2	91
20164115	2016-2017-2	80
20164116	2016-2017-2	78
20164117	2016-2017-2	85
20164118	2016-2017-2	90
20164119	2016-2017-2	77
20164120	2016-2017-2	0
20164121	2016-2017-2	85
20164122	2016-2017-2	90
20164123	2016-2017-2	82
20164124	2016-2017-2	89
20164125	2016-2017-2	68
20164126	2016-2017-2	91
20164127	2016-2017-2	73
20164128	2016-2017-2	75
20164129	2016-2017-2	89
20164130	2016-2017-2	94
20164131	2016-2017-2	80
20164132	2016-2017-2	83
20164133	2016-2017-2	80
20164134	2016-2017-2	86
20164135	2016-2017-2	75
20164136	2016-2017-2	77
20164137	2016-2017-2	91
20164138	2016-2017-2	89
20164201	2016-2017-2	63
20164202	2016-2017-2	91
20164203	2016-2017-2	90
20164204	2016-2017-2	80
20164205	2016-2017-2	65
20164206	2016-2017-2	75
20164207	2016-2017-2	90
20164208	2016-2017-2	66
20164209	2016-2017-2	60
20164210	2016-2017-2	90
20164211	2016-2017-2	65
20164212	2016-2017-2	83
20164213	2016-2017-2	81
20164214	2016-2017-2	91
20164215	2016-2017-2	77
20164216	2016-2017-2	88
20164217	2016-2017-2	90
20164218	2016-2017-2	78
20164219	2016-2017-2	61
20164220	2016-2017-2	85
20164221	2016-2017-2	85
20164222	2016-2017-2	88
20164223	2016-2017-2	88
20164224	2016-2017-2	88
20164225	2016-2017-2	75
20164226	2016-2017-2	70
20164227	2016-2017-2	90
20164228	2016-2017-2	90
20164229	2016-2017-2	93
20164230	2016-2017-2	75
20164231	2016-2017-2	93
20164232	2016-2017-2	84
20164233	2016-2017-2	68
20164234	2016-2017-2	75
20164235	2016-2017-2	88
20164236	2016-2017-2	87
20164237	2016-2017-2	88
20164238	2016-2017-2	70
20164239	2016-2017-2	91
20164240	2016-2017-2	90
20164241	2016-2017-2	92
20164242	2016-2017-2	90
20164243	2016-2017-2	85
20164244	2016-2017-2	60
20164245	2016-2017-2	86
20164246	2016-2017-2	87
20164247	2016-2017-2	85
20164248	2016-2017-2	84
20164249	2016-2017-2	0
20164301	2016-2017-2	83
20164302	2016-2017-2	76
20164304	2016-2017-2	83
20164305	2016-2017-2	61
20164306	2016-2017-2	75
20164307	2016-2017-2	77
20164308	2016-2017-2	78
20164309	2016-2017-2	92
20164310	2016-2017-2	93
20164311	2016-2017-2	96
20164312	2016-2017-2	82
20164313	2016-2017-2	85
20164314	2016-2017-2	0
20164315	2016-2017-2	87
20164316	2016-2017-2	91
20164317	2016-2017-2	70
20164318	2016-2017-2	78
20164319	2016-2017-2	81
20164320	2016-2017-2	98
20164321	2016-2017-2	81
20164322	2016-2017-2	87
20164323	2016-2017-2	84
20164324	2016-2017-2	98
20164325	2016-2017-2	83
20164326	2016-2017-2	80
20164327	2016-2017-2	80
20164328	2016-2017-2	80
20164329	2016-2017-2	98
20164330	2016-2017-2	90
20164331	2016-2017-2	94
20164332	2016-2017-2	75
20164333	2016-2017-2	0
20164334	2016-2017-2	84
20164335	2016-2017-2	80
20164336	2016-2017-2	0
20164337	2016-2017-2	82
20164338	2016-2017-2	98
20164339	2016-2017-2	98
20164340	2016-2017-2	85
20164341	2016-2017-2	92
20164342	2016-2017-2	83
20164343	2016-2017-2	76
20164344	2016-2017-2	0
20164345	2016-2017-2	65
20164346	2016-2017-2	98
20164347	2016-2017-2	92
20164401	2016-2017-2	79
20164402	2016-2017-2	85
20164403	2016-2017-2	87
20164404	2016-2017-2	80
20164405	2016-2017-2	89
20164406	2016-2017-2	60
20164407	2016-2017-2	74
20164408	2016-2017-2	77
20164409	2016-2017-2	0
20164410	2016-2017-2	83
20164411	2016-2017-2	89
20164412	2016-2017-2	77
20164413	2016-2017-2	85
20164414	2016-2017-2	86
20164415	2016-2017-2	93
20164416	2016-2017-2	87
20164417	2016-2017-2	88
20164418	2016-2017-2	81
20164419	2016-2017-2	88
20164420	2016-2017-2	82
20164421	2016-2017-2	87
20164422	2016-2017-2	80
20164423	2016-2017-2	94
20164424	2016-2017-2	89
20164425	2016-2017-2	87
20164426	2016-2017-2	80
20164427	2016-2017-2	87
20164428	2016-2017-2	80
20164429	2016-2017-2	86
20164430	2016-2017-2	74
20164431	2016-2017-2	98
20164432	2016-2017-2	91
20164433	2016-2017-2	90
20164434	2016-2017-2	80
20164435	2016-2017-2	80
20164436	2016-2017-2	91
20164437	2016-2017-2	84
20164438	2016-2017-2	72
20164439	2016-2017-2	82
20164440	2016-2017-2	84
20164441	2016-2017-2	95
20164442	2016-2017-2	90
20164443	2016-2017-2	86
20164444	2016-2017-2	85
20164445	2016-2017-2	87
20164446	2016-2017-2	85
20164447	2016-2017-2	84
20164448	2016-2017-2	89
20164449	2016-2017-2	80
20164501	2016-2017-2	82
20164504	2016-2017-2	82
20164505	2016-2017-2	80
20164506	2016-2017-2	60
20164507	2016-2017-2	60
20164508	2016-2017-2	0
20164509	2016-2017-2	60
20164510	2016-2017-2	89
20164511	2016-2017-2	87
20164512	2016-2017-2	77
20164513	2016-2017-2	79
20164514	2016-2017-2	90
20164515	2016-2017-2	92
20164516	2016-2017-2	98
20164517	2016-2017-2	73
20164518	2016-2017-2	96
20164519	2016-2017-2	92
20164520	2016-2017-2	92
20164521	2016-2017-2	87
20164522	2016-2017-2	79
20164523	2016-2017-2	88
20164524	2016-2017-2	85
20164525	2016-2017-2	76
20164526	2016-2017-2	98
20164527	2016-2017-2	88
20164528	2016-2017-2	88
20164529	2016-2017-2	90
20164530	2016-2017-2	79
20164531	2016-2017-2	78
20164532	2016-2017-2	81
20164533	2016-2017-2	92
20164534	2016-2017-2	91
20164535	2016-2017-2	80
20164536	2016-2017-2	83
20164537	2016-2017-2	79
20164538	2016-2017-2	80
20164539	2016-2017-2	87
20164540	2016-2017-2	87
20164541	2016-2017-2	90
20164542	2016-2017-2	89
20164543	2016-2017-2	94
20164544	2016-2017-2	90
20164545	2016-2017-2	85
20164546	2016-2017-2	90
20164547	2016-2017-2	93
20164601	2016-2017-2	63
20164602	2016-2017-2	91
20164603	2016-2017-2	60
20164604	2016-2017-2	80
20164605	2016-2017-2	80
20164606	2016-2017-2	88
20164607	2016-2017-2	67
20164608	2016-2017-2	82
20164609	2016-2017-2	94
20164611	2016-2017-2	91
20164612	2016-2017-2	88
20164613	2016-2017-2	85
20164614	2016-2017-2	80
20164615	2016-2017-2	91
20164616	2016-2017-2	93
20164617	2016-2017-2	94
20164618	2016-2017-2	70
20164619	2016-2017-2	90
20164620	2016-2017-2	84
20164621	2016-2017-2	86
20164622	2016-2017-2	60
20164623	2016-2017-2	96
20164624	2016-2017-2	88
20164625	2016-2017-2	94
20164626	2016-2017-2	95
20164627	2016-2017-2	80
20164628	2016-2017-2	95
20164629	2016-2017-2	88
20164630	2016-2017-2	68
20164631	2016-2017-2	89
20164632	2016-2017-2	96
20164633	2016-2017-2	91
20164634	2016-2017-2	60
20164635	2016-2017-2	96
20164637	2016-2017-2	70
20164638	2016-2017-2	92
20164639	2016-2017-2	96
20164640	2016-2017-2	89
20164641	2016-2017-2	91
20164642	2016-2017-2	89
20164643	2016-2017-2	81
20164644	2016-2017-2	82
20164645	2016-2017-2	90
20164646	2016-2017-2	70
20164647	2016-2017-2	87
20164701	2016-2017-2	84
20164702	2016-2017-2	83
20164703	2016-2017-2	81
20164704	2016-2017-2	96
20164705	2016-2017-2	87
20164706	2016-2017-2	80
20164707	2016-2017-2	93
20164708	2016-2017-2	96
20164709	2016-2017-2	89
20164710	2016-2017-2	91
20164711	2016-2017-2	95
20164712	2016-2017-2	88
20164713	2016-2017-2	87
20164714	2016-2017-2	98
20164715	2016-2017-2	88
20164716	2016-2017-2	86
20164717	2016-2017-2	98
20164718	2016-2017-2	85
20164719	2016-2017-2	85
20164720	2016-2017-2	88
20164721	2016-2017-2	78
20164722	2016-2017-2	87
20164723	2016-2017-2	98
20164724	2016-2017-2	75
20164725	2016-2017-2	80
20164726	2016-2017-2	80
20164727	2016-2017-2	80
20164728	2016-2017-2	85
20164729	2016-2017-2	79
20164730	2016-2017-2	79
20164731	2016-2017-2	75
20164732	2016-2017-2	83
20164733	2016-2017-2	89
20164734	2016-2017-2	80
20164735	2016-2017-2	85
20164736	2016-2017-2	83
20164737	2016-2017-2	84
20164738	2016-2017-2	82
20164739	2016-2017-2	79
20164740	2016-2017-2	94
20164741	2016-2017-2	78
20164742	2016-2017-2	80
20164743	2016-2017-2	80
20164744	2016-2017-2	80
20164745	2016-2017-2	83
20164746	2016-2017-2	98
20164747	2016-2017-2	80
20164748	2016-2017-2	98
20164749	2016-2017-2	79
20164750	2016-2017-2	89
20164801	2016-2017-2	0
20164803	2016-2017-2	90
20164804	2016-2017-2	72
20164805	2016-2017-2	60
20164806	2016-2017-2	0
20164807	2016-2017-2	74
20164808	2016-2017-2	80
20164809	2016-2017-2	80
20164810	2016-2017-2	69
20164811	2016-2017-2	67
20164812	2016-2017-2	88
20164813	2016-2017-2	67
20164814	2016-2017-2	91
20164815	2016-2017-2	78
20164816	2016-2017-2	83
20164817	2016-2017-2	78
20164818	2016-2017-2	60
20164819	2016-2017-2	84
20164820	2016-2017-2	95
20164821	2016-2017-2	85
20164822	2016-2017-2	83
20164823	2016-2017-2	68
20164824	2016-2017-2	81
20164825	2016-2017-2	93
20164826	2016-2017-2	83
20164827	2016-2017-2	86
20164828	2016-2017-2	71
20164829	2016-2017-2	85
20164830	2016-2017-2	70
20164831	2016-2017-2	88
20164832	2016-2017-2	85
20164833	2016-2017-2	93
20164834	2016-2017-2	92
20164835	2016-2017-2	78
[truncated: 57,315 more rows]
