# Supplementary material for: Is MOOC really effective? Exploring the outcomes of MOOC adoption and its influencing factors in a higher educational institution in China
Source: PLoS One. 2025 Feb 24;20(2):e0317701. doi: 10.1371/journal.pone.0317701 (PMC11849841; doi:10.1371/journal.pone.0317701)
Supplement: S3 File — (XLSX) [file pone.0317701.s003.xlsx]

## Sheet: table
Semester	ID	Grade
2016-2017-2	20150828	69.94
2016-2017-2	20150911	92.81
2016-2017-2	20154452	96.34
2016-2017-2	20154647	91.64
2016-2017-2	20155943	98.03
2016-2017-2	20160101	49.17
2016-2017-2	20160102	71.6
2016-2017-2	20160103	0
2016-2017-2	20160104	91.73
2016-2017-2	20160105	88.93
2016-2017-2	20160106	80.9
2016-2017-2	20160107	95.21
2016-2017-2	20160108	74.64
2016-2017-2	20160109	81.33
2016-2017-2	20160110	0
2016-2017-2	20160111	76.86
2016-2017-2	20160112	40.99
2016-2017-2	20160113	97.68
2016-2017-2	20160114	96.62
2016-2017-2	20160115	0
2016-2017-2	20160116	71.66
2016-2017-2	20160117	71.14
2016-2017-2	20160118	83.16
2016-2017-2	20160119	94.79
2016-2017-2	20160120	77.62
2016-2017-2	20160121	82.44
2016-2017-2	20160122	91.5
2016-2017-2	20160123	78.35
2016-2017-2	20160124	88.86
2016-2017-2	20160125	78.4
2016-2017-2	20160126	99
2016-2017-2	20160127	90.03
2016-2017-2	20160128	95.43
2016-2017-2	20160129	97.17
2016-2017-2	20160130	38.37
2016-2017-2	20160131	81.28
2016-2017-2	20160132	82.11
2016-2017-2	20160133	71.31
2016-2017-2	20160134	77.57
2016-2017-2	20160135	49.87
2016-2017-2	20160136	69.46
2016-2017-2	20160137	10.19
2016-2017-2	20160138	88.31
2016-2017-2	20160139	97.05
2016-2017-2	20160140	89.17
2016-2017-2	20160141	80.77
2016-2017-2	20160143	92.54
2016-2017-2	20160144	96.67
2016-2017-2	20160145	49.9
2016-2017-2	20160146	41.08
2016-2017-2	20160201	92.9
2016-2017-2	20160202	88.37
2016-2017-2	20160203	83.58
2016-2017-2	20160204	97.4
2016-2017-2	20160205	97.46
2016-2017-2	20160206	96.97
2016-2017-2	20160208	62.35
2016-2017-2	20160209	65.67
2016-2017-2	20160210	98.45
2016-2017-2	20160211	84.7
2016-2017-2	20160212	94.1
2016-2017-2	20160213	94.11
2016-2017-2	20160214	90.99
2016-2017-2	20160215	84.23
2016-2017-2	20160216	86.14
2016-2017-2	20160217	88.46
2016-2017-2	20160218	96.36
2016-2017-2	20160219	30.3
2016-2017-2	20160220	84.48
2016-2017-2	20160221	95.07
2016-2017-2	20160222	97.64
2016-2017-2	20160223	88.36
2016-2017-2	20160224	99.36
2016-2017-2	20160225	93.65
2016-2017-2	20160226	97.48
2016-2017-2	20160227	92.14
2016-2017-2	20160228	83.19
2016-2017-2	20160229	92.42
2016-2017-2	20160301	86.2
2016-2017-2	20160302	83.82
2016-2017-2	20160303	90.86
2016-2017-2	20160304	91.79
2016-2017-2	20160305	80.5
2016-2017-2	20160306	81.71
2016-2017-2	20160307	84.14
2016-2017-2	20160308	91.88
2016-2017-2	20160309	81.31
2016-2017-2	20160310	97.47
2016-2017-2	20160311	94.09
2016-2017-2	20160312	96.9
2016-2017-2	20160313	86.57
2016-2017-2	20160314	85.75
2016-2017-2	20160315	85.77
2016-2017-2	20160316	82.97
2016-2017-2	20160317	88.85
2016-2017-2	20160318	80.62
2016-2017-2	20160319	89
2016-2017-2	20160320	88.86
2016-2017-2	20160321	92.35
2016-2017-2	20160322	85.58
2016-2017-2	20160323	70
2016-2017-2	20160324	76.02
2016-2017-2	20160325	0
2016-2017-2	20160326	89.87
2016-2017-2	20160327	94.32
2016-2017-2	20160328	97.11
2016-2017-2	20160329	89.76
2016-2017-2	20160330	82.31
2016-2017-2	20160331	87.88
2016-2017-2	20160332	81.74
2016-2017-2	20160401	99
2016-2017-2	20160402	60.72
2016-2017-2	20160403	86.19
2016-2017-2	20160404	2.81
2016-2017-2	20160405	73.02
2016-2017-2	20160406	92.67
2016-2017-2	20160407	93.28
2016-2017-2	20160408	96.75
2016-2017-2	20160409	75.67
2016-2017-2	20160410	82.32
2016-2017-2	20160411	94.11
2016-2017-2	20160412	90.29
2016-2017-2	20160413	86.91
2016-2017-2	20160414	88.16
2016-2017-2	20160415	90.5
2016-2017-2	20160416	77.7
2016-2017-2	20160417	100
2016-2017-2	20160418	7.77
2016-2017-2	20160419	11.14
2016-2017-2	20160420	93.48
2016-2017-2	20160421	94.78
2016-2017-2	20160422	87.42
2016-2017-2	20160423	93.89
2016-2017-2	20160424	98.75
2016-2017-2	20160425	94.56
2016-2017-2	20160426	81.81
2016-2017-2	20160427	98.16
2016-2017-2	20160428	64.6
2016-2017-2	20160429	85.8
2016-2017-2	20160430	93.52
2016-2017-2	20160431	88.08
2016-2017-2	20160432	5.1
2016-2017-2	20160433	88.27
2016-2017-2	20160434	81.56
2016-2017-2	20160435	85
2016-2017-2	20160436	80.67
2016-2017-2	20160437	84.66
2016-2017-2	20160438	91
2016-2017-2	20160439	92.91
2016-2017-2	20160440	80.86
2016-2017-2	20160441	0
2016-2017-2	20160501	92.11
2016-2017-2	20160502	19.46
2016-2017-2	20160503	95.31
2016-2017-2	20160504	98.79
2016-2017-2	20160505	75
2016-2017-2	20160506	94.1
2016-2017-2	20160507	99.83
2016-2017-2	20160509	68.55
2016-2017-2	20160510	98.94
2016-2017-2	20160511	49.27
2016-2017-2	20160512	91.17
2016-2017-2	20160513	49.7
2016-2017-2	20160514	85.64
2016-2017-2	20160515	85.65
2016-2017-2	20160516	10.43
2016-2017-2	20160517	99.5
2016-2017-2	20160518	92.06
2016-2017-2	20160519	49.06
2016-2017-2	20160520	94.66
2016-2017-2	20160521	85.8
2016-2017-2	20160522	84.79
2016-2017-2	20160523	40.14
2016-2017-2	20160524	82.87
2016-2017-2	20160525	89.5
2016-2017-2	20160526	94.5
2016-2017-2	20160527	89.54
2016-2017-2	20160528	70.61
2016-2017-2	20160529	83.91
2016-2017-2	20160530	87.73
2016-2017-2	20160531	33.72
2016-2017-2	20160532	84.51
2016-2017-2	20160533	91.52
2016-2017-2	20160534	80.4
2016-2017-2	20160535	71.83
2016-2017-2	20160536	95.91
2016-2017-2	20160537	33.93
2016-2017-2	20160538	92
2016-2017-2	20160539	90.94
2016-2017-2	20160540	100
2016-2017-2	20160541	91.11
2016-2017-2	20160542	91.5
2016-2017-2	20160543	97.55
2016-2017-2	20160544	64.15
2016-2017-2	20160545	98.83
2016-2017-2	20160601	71.5
2016-2017-2	20160602	81.74
2016-2017-2	20160603	81.78
2016-2017-2	20160604	88.84
2016-2017-2	20160605	8.98
2016-2017-2	20160606	49.64
2016-2017-2	20160607	63.38
2016-2017-2	20160608	98.49
2016-2017-2	20160609	74.52
2016-2017-2	20160610	90.89
2016-2017-2	20160611	12.11
2016-2017-2	20160612	67.6
2016-2017-2	20160613	64.6
2016-2017-2	20160614	91.89
2016-2017-2	20160615	79.17
2016-2017-2	20160616	97.83
2016-2017-2	20160617	94.69
2016-2017-2	20160618	94.22
2016-2017-2	20160619	87.07
2016-2017-2	20160620	75.86
2016-2017-2	20160621	72.68
2016-2017-2	20160622	84.21
2016-2017-2	20160623	96.38
2016-2017-2	20160624	30.53
2016-2017-2	20160625	79.08
2016-2017-2	20160626	94.17
2016-2017-2	20160627	92.04
2016-2017-2	20160628	88.34
2016-2017-2	20160701	82.52
2016-2017-2	20160702	64.57
2016-2017-2	20160703	95.3
2016-2017-2	20160705	93.71
2016-2017-2	20160706	77.26
2016-2017-2	20160707	60.6
2016-2017-2	20160708	59.54
2016-2017-2	20160709	96.4
2016-2017-2	20160710	49.5
2016-2017-2	20160711	52.3
2016-2017-2	20160712	1.61
2016-2017-2	20160713	87.24
2016-2017-2	20160714	39.93
2016-2017-2	20160715	92.8
2016-2017-2	20160716	96.25
2016-2017-2	20160717	83.75
2016-2017-2	20160718	91.06
2016-2017-2	20160719	88
2016-2017-2	20160720	35.84
2016-2017-2	20160721	98.8
2016-2017-2	20160722	86.85
2016-2017-2	20160723	74.62
2016-2017-2	20160724	91.04
2016-2017-2	20160725	92.76
2016-2017-2	20160726	96.5
2016-2017-2	20160727	99.59
2016-2017-2	20160728	95.81
2016-2017-2	20160730	95
2016-2017-2	20160731	83.21
2016-2017-2	20160732	98.25
2016-2017-2	20160801	67.43
2016-2017-2	20160802	0
2016-2017-2	20160803	60.95
2016-2017-2	20160804	1.73
2016-2017-2	20160805	54.5
2016-2017-2	20160806	0
2016-2017-2	20160807	0
2016-2017-2	20160808	0.62
2016-2017-2	20160809	0
2016-2017-2	20160810	73.75
2016-2017-2	20160811	0
2016-2017-2	20160812	6.56
2016-2017-2	20160813	0
2016-2017-2	20160814	85.83
2016-2017-2	20160815	95.47
2016-2017-2	20160816	82.73
2016-2017-2	20160817	99.91
2016-2017-2	20160818	71.34
2016-2017-2	20160819	87.65
2016-2017-2	20160820	77.27
2016-2017-2	20160821	67.04
2016-2017-2	20160822	82.37
2016-2017-2	20160823	95.5
2016-2017-2	20160824	88.62
2016-2017-2	20160825	92.56
2016-2017-2	20160826	75.38
2016-2017-2	20160827	63.88
2016-2017-2	20160828	71.38
2016-2017-2	20160829	0.44
2016-2017-2	20160901	18.96
2016-2017-2	20160902	86.1
2016-2017-2	20160903	77.01
2016-2017-2	20160904	83.11
2016-2017-2	20160905	79.77
2016-2017-2	20160906	16.63
2016-2017-2	20160907	72.85
2016-2017-2	20160908	0
2016-2017-2	20160909	71.52
2016-2017-2	20160910	89.33
2016-2017-2	20160911	41.14
2016-2017-2	20160912	0
2016-2017-2	20160913	59.05
2016-2017-2	20160914	88.75
2016-2017-2	20160915	2
2016-2017-2	20160916	87.64
2016-2017-2	20160917	93.61
2016-2017-2	20160918	90.26
2016-2017-2	20160919	44.03
2016-2017-2	20160920	47.86
2016-2017-2	20160921	38.16
2016-2017-2	20160922	99.17
2016-2017-2	20160923	94.03
2016-2017-2	20160924	85.96
2016-2017-2	20160925	96.67
2016-2017-2	20160926	85.11
2016-2017-2	20160927	4.82
2016-2017-2	20160928	96.08
2016-2017-2	20160929	75.69
2016-2017-2	20160930	74.33
2016-2017-2	20161001	9.27
2016-2017-2	20161002	93.98
2016-2017-2	20161003	30.06
2016-2017-2	20161004	83.04
2016-2017-2	20161005	95.22
2016-2017-2	20161006	91.24
2016-2017-2	20161007	77.73
2016-2017-2	20161008	93.3
2016-2017-2	20161009	84.54
2016-2017-2	20161010	82.04
2016-2017-2	20161011	79.2
2016-2017-2	20161012	90.9
2016-2017-2	20161013	95.04
2016-2017-2	20161014	98.61
2016-2017-2	20161015	81.58
2016-2017-2	20161016	75.09
2016-2017-2	20161017	82.48
2016-2017-2	20161018	84.84
2016-2017-2	20161019	82.03
2016-2017-2	20161020	90.46
2016-2017-2	20161021	92.79
2016-2017-2	20161022	91.51
2016-2017-2	20161023	88.34
2016-2017-2	20161101	72.58
2016-2017-2	20161102	28.05
2016-2017-2	20161103	91.86
2016-2017-2	20161104	68.27
2016-2017-2	20161105	74.61
2016-2017-2	20161106	78.14
2016-2017-2	20161107	95.71
2016-2017-2	20161108	93.33
2016-2017-2	20161109	87.85
2016-2017-2	20161110	98.5
2016-2017-2	20161111	93.39
2016-2017-2	20161112	88.67
2016-2017-2	20161113	65.02
2016-2017-2	20161114	76.47
2016-2017-2	20161115	99.15
2016-2017-2	20161116	76.69
2016-2017-2	20161117	93.36
2016-2017-2	20161118	68.74
2016-2017-2	20161119	87.77
2016-2017-2	20161120	92.47
2016-2017-2	20161121	89.13
2016-2017-2	20161122	93.97
2016-2017-2	20161123	1.9
2016-2017-2	20161124	92.5
2016-2017-2	20161125	75.58
2016-2017-2	20161126	32.63
2016-2017-2	20161127	0
2016-2017-2	20161128	89.86
2016-2017-2	20161129	77.06
2016-2017-2	20161130	85.79
2016-2017-2	20161131	97.42
2016-2017-2	20161132	80.21
2016-2017-2	20161133	0
2016-2017-2	20161134	81.52
2016-2017-2	20161135	91.57
2016-2017-2	20161136	88.2
2016-2017-2	20161201	93.43
2016-2017-2	20161202	91.06
2016-2017-2	20161203	94.42
2016-2017-2	20161204	91.72
2016-2017-2	20161205	95.17
2016-2017-2	20161206	95.41
2016-2017-2	20161207	94.53
2016-2017-2	20161208	95.67
2016-2017-2	20161209	85.25
2016-2017-2	20161210	99.38
2016-2017-2	20161211	87.31
2016-2017-2	20161212	90.46
2016-2017-2	20161213	91.72
2016-2017-2	20161214	90.25
2016-2017-2	20161215	91.35
2016-2017-2	20161216	99.75
2016-2017-2	20161217	85.31
2016-2017-2	20161218	89.51
2016-2017-2	20161219	82.76
2016-2017-2	20161220	82.03
2016-2017-2	20161221	92.33
2016-2017-2	20161222	85.73
2016-2017-2	20161223	89.74
2016-2017-2	20161224	95.67
2016-2017-2	20161225	74.52
2016-2017-2	20161226	76.74
2016-2017-2	20161227	86.13
2016-2017-2	20161228	96.94
2016-2017-2	20161229	78.91
2016-2017-2	20161230	97.38
2016-2017-2	20161231	85.5
2016-2017-2	20161232	94.75
2016-2017-2	20161233	93.26
2016-2017-2	20161234	78.38
2016-2017-2	20161235	99.25
2016-2017-2	20161236	90.99
2016-2017-2	20161237	71.08
2016-2017-2	20161238	99.77
2016-2017-2	20161239	96.97
2016-2017-2	20161240	94.1
2016-2017-2	20161301	88.77
2016-2017-2	20161302	81.95
2016-2017-2	20161303	100
2016-2017-2	20161304	79.42
2016-2017-2	20161305	86.18
2016-2017-2	20161306	100
2016-2017-2	20161307	80.28
2016-2017-2	20161308	92.33
2016-2017-2	20161309	96.68
2016-2017-2	20161310	96.68
2016-2017-2	20161311	98.68
2016-2017-2	20161312	96.33
2016-2017-2	20161313	99.39
2016-2017-2	20161314	97.25
2016-2017-2	20161315	86.51
2016-2017-2	20161316	98.78
2016-2017-2	20161317	82.33
2016-2017-2	20161318	99.41
2016-2017-2	20161319	80.52
2016-2017-2	20161320	82.49
2016-2017-2	20161321	94.03
2016-2017-2	20161322	81.55
2016-2017-2	20161323	49.67
2016-2017-2	20161324	94.73
2016-2017-2	20161325	80.93
2016-2017-2	20161326	88.73
2016-2017-2	20161327	91.73
2016-2017-2	20161328	85.02
2016-2017-2	20161329	93.65
2016-2017-2	20161330	88.83
2016-2017-2	20161331	98.33
2016-2017-2	20161332	98.5
2016-2017-2	20161333	98.8
2016-2017-2	20161334	70.99
2016-2017-2	20161335	93.2
2016-2017-2	20161336	99.04
2016-2017-2	20161401	86.55
2016-2017-2	20161402	88.26
2016-2017-2	20161404	91.96
2016-2017-2	20161405	0
2016-2017-2	20161406	96
2016-2017-2	20161407	83.77
2016-2017-2	20161408	64.4
2016-2017-2	20161409	85.55
2016-2017-2	20161410	68.2
2016-2017-2	20161411	95.18
2016-2017-2	20161412	88.53
2016-2017-2	20161413	96.25
2016-2017-2	20161414	87.89
2016-2017-2	20161415	96.47
2016-2017-2	20161416	89.7
2016-2017-2	20161417	91.24
2016-2017-2	20161418	97.97
2016-2017-2	20161419	94.82
2016-2017-2	20161420	75.11
2016-2017-2	20161421	79.31
2016-2017-2	20161422	96.16
2016-2017-2	20161423	91.73
2016-2017-2	20161424	84.64
2016-2017-2	20161425	85.01
2016-2017-2	20161426	87.64
2016-2017-2	20161427	76.08
2016-2017-2	20161428	43.69
2016-2017-2	20161429	91.17
2016-2017-2	20161430	86.4
2016-2017-2	20161431	87.88
2016-2017-2	20161432	93.4
2016-2017-2	20161433	100
2016-2017-2	20161501	98.37
2016-2017-2	20161502	98.45
2016-2017-2	20161504	99.55
2016-2017-2	20161505	100
2016-2017-2	20161506	100
2016-2017-2	20161507	65.32
2016-2017-2	20161508	93.05
2016-2017-2	20161509	93.72
2016-2017-2	20161511	90.46
2016-2017-2	20161512	93.47
2016-2017-2	20161513	93.71
2016-2017-2	20161514	97.34
2016-2017-2	20161515	75.22
2016-2017-2	20161516	78.41
2016-2017-2	20161517	93.44
2016-2017-2	20161518	98.2
2016-2017-2	20161519	99.73
2016-2017-2	20161520	95.72
2016-2017-2	20161521	89.69
2016-2017-2	20161522	94.81
2016-2017-2	20161523	86.55
2016-2017-2	20161524	87.38
2016-2017-2	20161525	96.57
2016-2017-2	20161526	94.4
2016-2017-2	20161527	93.38
2016-2017-2	20161528	34.04
2016-2017-2	20161529	91.71
2016-2017-2	20161530	81.75
2016-2017-2	20161531	97.37
2016-2017-2	20161532	85.5
2016-2017-2	20161533	78.48
2016-2017-2	20161534	67.37
2016-2017-2	20161535	83.39
2016-2017-2	20161536	89.48
2016-2017-2	20161537	87.56
2016-2017-2	20161538	74.33
2016-2017-2	20161601	99.15
2016-2017-2	20161602	82.68
2016-2017-2	20161603	91.19
2016-2017-2	20161604	42.21
2016-2017-2	20161605	77.73
2016-2017-2	20161606	36.75
2016-2017-2	20161607	79.89
2016-2017-2	20161608	92.82
2016-2017-2	20161609	81.19
2016-2017-2	20161610	75.97
2016-2017-2	20161611	79.87
2016-2017-2	20161612	87.27
2016-2017-2	20161613	81.45
2016-2017-2	20161614	44.09
2016-2017-2	20161615	80.1
2016-2017-2	20161616	90.14
2016-2017-2	20161617	96.64
2016-2017-2	20161618	76.86
2016-2017-2	20161619	87.05
2016-2017-2	20161620	97.52
2016-2017-2	20161621	31.56
2016-2017-2	20161622	86.11
2016-2017-2	20161623	77
2016-2017-2	20161624	92.27
2016-2017-2	20161625	80.14
2016-2017-2	20161626	95.06
2016-2017-2	20161627	96.9
2016-2017-2	20161628	81.24
2016-2017-2	20161629	79.44
2016-2017-2	20161630	98.5
2016-2017-2	20161631	0.71
2016-2017-2	20161632	88.54
2016-2017-2	20161633	90.39
2016-2017-2	20161634	80.21
2016-2017-2	20161635	90.18
2016-2017-2	20161701	98.86
2016-2017-2	20161702	42.28
2016-2017-2	20161703	0
2016-2017-2	20161704	0
2016-2017-2	20161705	78.15
2016-2017-2	20161706	0
2016-2017-2	20161707	0
2016-2017-2	20161708	0
2016-2017-2	20161709	67.61
2016-2017-2	20161710	2.15
2016-2017-2	20161711	93.85
2016-2017-2	20161712	6.26
2016-2017-2	20161713	0
2016-2017-2	20161714	38.67
2016-2017-2	20161716	0
2016-2017-2	20161717	85.13
2016-2017-2	20161718	8.55
2016-2017-2	20161719	2.01
2016-2017-2	20161720	86.03
2016-2017-2	20161721	0
2016-2017-2	20161722	6.07
2016-2017-2	20161723	88.46
2016-2017-2	20161724	83.03
2016-2017-2	20161725	80.46
2016-2017-2	20161726	83.13
2016-2017-2	20161727	81.84
2016-2017-2	20161728	91.02
2016-2017-2	20161729	91.28
2016-2017-2	20161730	83.36
2016-2017-2	20161731	88.41
2016-2017-2	20161732	95.34
2016-2017-2	20161733	85.15
2016-2017-2	20161734	83.03
2016-2017-2	20161735	85.28
2016-2017-2	20161736	98.19
2016-2017-2	20161801	90.06
2016-2017-2	20161802	86.05
2016-2017-2	20161803	77.2
2016-2017-2	20161804	2.76
2016-2017-2	20161805	93.92
2016-2017-2	20161806	81.44
2016-2017-2	20161807	34.36
2016-2017-2	20161808	95.75
2016-2017-2	20161809	70.4
2016-2017-2	20161810	94.47
2016-2017-2	20161811	72.69
2016-2017-2	20161812	93
2016-2017-2	20161813	66.34
2016-2017-2	20161814	89.64
2016-2017-2	20161815	78.96
2016-2017-2	20161816	8.83
2016-2017-2	20161817	97.68
2016-2017-2	20161818	71.08
2016-2017-2	20161819	91.25
2016-2017-2	20161820	98.67
2016-2017-2	20161821	0
2016-2017-2	20161822	91.69
2016-2017-2	20161823	89
2016-2017-2	20161824	96.71
2016-2017-2	20161825	71.43
2016-2017-2	20161826	94.28
2016-2017-2	20161827	89.98
2016-2017-2	20161828	94.75
2016-2017-2	20161829	84.03
2016-2017-2	20161830	74.54
2016-2017-2	20161831	90.82
2016-2017-2	20161832	95.58
2016-2017-2	20161833	97.58
2016-2017-2	20161834	94.58
2016-2017-2	20161835	89.64
2016-2017-2	20161836	78.45
2016-2017-2	20161837	87.46
2016-2017-2	20161838	89.63
2016-2017-2	20161839	93
2016-2017-2	20161901	88.31
2016-2017-2	20161902	80.72
2016-2017-2	20161903	95.57
2016-2017-2	20161905	36.02
2016-2017-2	20161906	97.53
2016-2017-2	20161907	75.85
2016-2017-2	20161908	39.56
2016-2017-2	20161909	98.72
2016-2017-2	20161910	99.87
2016-2017-2	20161911	98.54
2016-2017-2	20161913	96.23
2016-2017-2	20161914	80.11
2016-2017-2	20161915	97.4
2016-2017-2	20161916	98.23
2016-2017-2	20161917	94.31
2016-2017-2	20161918	95.42
2016-2017-2	20161919	99.14
2016-2017-2	20161921	43.34
2016-2017-2	20161922	90.33
2016-2017-2	20161923	75.31
2016-2017-2	20161925	0
2016-2017-2	20161926	16.86
2016-2017-2	20161927	84.35
2016-2017-2	20161928	75.35
2016-2017-2	20161929	98.47
2016-2017-2	20161930	94.11
2016-2017-2	20161931	99.27
2016-2017-2	20161932	0
2016-2017-2	20161933	100
2016-2017-2	20161934	78.47
2016-2017-2	20161935	89.39
2016-2017-2	20161936	85.47
2016-2017-2	20161937	98.73
2016-2017-2	20161938	0
2016-2017-2	20161939	94.78
2016-2017-2	20161940	84.42
2016-2017-2	20161941	90.85
2016-2017-2	20161942	97.15
2016-2017-2	20161943	97.54
2016-2017-2	20161944	99.47
2016-2017-2	20161945	97.71
2016-2017-2	20161946	85.83
2016-2017-2	20162001	97.58
2016-2017-2	20162002	97.96
2016-2017-2	20162003	98.77
2016-2017-2	20162004	99.52
2016-2017-2	20162005	98.2
2016-2017-2	20162006	99.25
2016-2017-2	20162007	99.42
2016-2017-2	20162008	49.63
2016-2017-2	20162009	98.69
2016-2017-2	20162010	98.24
2016-2017-2	20162011	81.79
2016-2017-2	20162012	93.69
2016-2017-2	20162013	93.81
2016-2017-2	20162014	80.81
2016-2017-2	20162015	95.71
2016-2017-2	20162016	98.13
2016-2017-2	20162017	0
2016-2017-2	20162018	0
2016-2017-2	20162019	95.27
2016-2017-2	20162020	48.29
2016-2017-2	20162021	99.22
2016-2017-2	20162022	92.67
2016-2017-2	20162023	4.8
2016-2017-2	20162024	92.61
2016-2017-2	20162025	97.66
2016-2017-2	20162026	98.14
2016-2017-2	20162027	48.98
2016-2017-2	20162028	94.81
2016-2017-2	20162029	99
2016-2017-2	20162030	94.6
2016-2017-2	20162031	92.72
2016-2017-2	20162032	73.27
2016-2017-2	20162033	96.75
2016-2017-2	20162034	81.77
2016-2017-2	20162035	82.83
2016-2017-2	20162036	79.9
2016-2017-2	20162037	96.94
2016-2017-2	20162038	98.48
2016-2017-2	20162039	76.43
2016-2017-2	20162040	87.51
2016-2017-2	20162041	93.21
2016-2017-2	20162042	93.61
2016-2017-2	20162043	94.14
2016-2017-2	20162044	92.17
2016-2017-2	20162045	94.45
2016-2017-2	20162046	79.83
2016-2017-2	20162101	3.45
2016-2017-2	20162102	6.25
2016-2017-2	20162103	19.52
2016-2017-2	20162104	70.1
2016-2017-2	20162105	84.11
2016-2017-2	20162106	67.53
2016-2017-2	20162107	97.7
2016-2017-2	20162108	84
2016-2017-2	20162109	90.99
2016-2017-2	20162110	94.62
2016-2017-2	20162111	86.89
2016-2017-2	20162112	72.68
2016-2017-2	20162113	61.49
2016-2017-2	20162114	49.02
2016-2017-2	20162115	62.59
2016-2017-2	20162116	98.88
2016-2017-2	20162118	86.73
2016-2017-2	20162119	28.8
2016-2017-2	20162120	98.51
2016-2017-2	20162121	86.76
2016-2017-2	20162122	10.65
2016-2017-2	20162123	82.2
2016-2017-2	20162124	96.29
2016-2017-2	20162125	79.47
2016-2017-2	20162126	98.84
2016-2017-2	20162127	95.66
2016-2017-2	20162128	88.07
2016-2017-2	20162129	81.79
2016-2017-2	20162130	0.96
2016-2017-2	20162131	86.84
2016-2017-2	20162132	78.97
2016-2017-2	20162133	0.9
2016-2017-2	20162134	0
2016-2017-2	20162135	87.95
2016-2017-2	20162136	89.97
2016-2017-2	20162137	94.45
2016-2017-2	20162138	87.86
2016-2017-2	20162139	98.08
2016-2017-2	20162140	85.38
2016-2017-2	20162141	70.06
2016-2017-2	20162142	87.94
2016-2017-2	20162143	13.83
2016-2017-2	20162144	85.47
2016-2017-2	20162201	62.12
2016-2017-2	20162202	65.64
2016-2017-2	20162203	0
2016-2017-2	20162204	86.66
2016-2017-2	20162205	0
2016-2017-2	20162206	0
2016-2017-2	20162207	97.69
2016-2017-2	20162208	0
2016-2017-2	20162209	61.24
2016-2017-2	20162210	98.32
2016-2017-2	20162211	0
2016-2017-2	20162212	94.53
2016-2017-2	20162213	58.67
2016-2017-2	20162214	91.56
2016-2017-2	20162215	0
2016-2017-2	20162216	88.87
2016-2017-2	20162217	87.04
2016-2017-2	20162218	75.05
2016-2017-2	20162219	65.5
2016-2017-2	20162220	81.46
2016-2017-2	20162221	98.05
2016-2017-2	20162222	96.8
2016-2017-2	20162223	82.36
2016-2017-2	20162224	87.14
2016-2017-2	20162225	92.14
2016-2017-2	20162226	74.12
2016-2017-2	20162228	65.09
2016-2017-2	20162229	90
2016-2017-2	20162230	80.07
2016-2017-2	20162231	94.86
2016-2017-2	20162232	91.86
2016-2017-2	20162233	88.69
2016-2017-2	20162234	94.21
2016-2017-2	20162235	86.43
2016-2017-2	20162236	22.11
2016-2017-2	20162237	92.23
2016-2017-2	20162238	83.97
2016-2017-2	20162239	81.84
2016-2017-2	20162240	97.73
2016-2017-2	20162241	13.73
2016-2017-2	20162242	74.26
2016-2017-2	20162243	22.5
2016-2017-2	20162244	95.43
2016-2017-2	20162301	88.83
2016-2017-2	20162302	68.72
2016-2017-2	20162303	90.33
2016-2017-2	20162304	93.76
2016-2017-2	20162305	96.36
2016-2017-2	20162306	92.88
2016-2017-2	20162307	73.23
2016-2017-2	20162308	92.4
2016-2017-2	20162309	95.41
2016-2017-2	20162310	69.2
2016-2017-2	20162311	76.79
2016-2017-2	20162312	97.65
2016-2017-2	20162313	73.95
2016-2017-2	20162314	88.19
2016-2017-2	20162315	75.5
2016-2017-2	20162316	97.67
2016-2017-2	20162317	76.63
2016-2017-2	20162318	87.1
2016-2017-2	20162319	70.33
2016-2017-2	20162320	90.68
2016-2017-2	20162321	77.92
2016-2017-2	20162322	98.71
2016-2017-2	20162323	66.35
2016-2017-2	20162324	99.81
2016-2017-2	20162325	98.16
2016-2017-2	20162326	91.5
2016-2017-2	20162327	100
2016-2017-2	20162328	92.96
2016-2017-2	20162329	98.99
2016-2017-2	20162330	98.44
2016-2017-2	20162331	91.02
2016-2017-2	20162332	89.47
2016-2017-2	20162333	91.68
2016-2017-2	20162334	84.83
2016-2017-2	20162335	70.44
2016-2017-2	20162336	93.13
2016-2017-2	20162337	93.55
2016-2017-2	20162338	98.21
2016-2017-2	20162339	91.27
2016-2017-2	20162340	94.03
2016-2017-2	20162341	77.53
2016-2017-2	20162342	99.06
2016-2017-2	20162401	72.65
2016-2017-2	20162402	85.59
2016-2017-2	20162403	75.75
2016-2017-2	20162404	69.29
2016-2017-2	20162405	78.97
2016-2017-2	20162407	84.5
2016-2017-2	20162408	82.93
2016-2017-2	20162409	86.64
2016-2017-2	20162410	88.76
2016-2017-2	20162411	80.93
2016-2017-2	20162412	97.39
2016-2017-2	20162413	94.7
2016-2017-2	20162414	71.74
2016-2017-2	20162415	85.56
2016-2017-2	20162416	83.88
2016-2017-2	20162417	49.08
2016-2017-2	20162418	86.5
2016-2017-2	20162419	84.73
2016-2017-2	20162420	77.03
2016-2017-2	20162421	85.12
2016-2017-2	20162422	72.39
2016-2017-2	20162423	91.04
2016-2017-2	20162424	95.02
2016-2017-2	20162425	81.39
2016-2017-2	20162426	79.52
2016-2017-2	20162427	73.96
2016-2017-2	20162428	86
2016-2017-2	20162429	96.25
2016-2017-2	20162430	92.86
2016-2017-2	20162431	84.75
2016-2017-2	20162432	79.18
2016-2017-2	20162433	94.02
2016-2017-2	20162434	90.45
2016-2017-2	20162435	99.42
2016-2017-2	20162436	90.29
2016-2017-2	20162437	89.56
2016-2017-2	20162438	77.73
2016-2017-2	20162439	96.09
2016-2017-2	20162501	6.78
2016-2017-2	20162502	75.64
2016-2017-2	20162503	88.05
2016-2017-2	20162504	0
2016-2017-2	20162505	83.83
2016-2017-2	20162506	96.42
2016-2017-2	20162507	95.31
2016-2017-2	20162508	96.2
2016-2017-2	20162509	98.52
2016-2017-2	20162510	86.23
2016-2017-2	20162511	97.69
2016-2017-2	20162512	48.73
2016-2017-2	20162513	89.23
2016-2017-2	20162514	86.55
2016-2017-2	20162515	94.67
2016-2017-2	20162516	87.92
2016-2017-2	20162517	89.97
2016-2017-2	20162518	78.87
2016-2017-2	20162519	78.35
2016-2017-2	20162520	84.11
2016-2017-2	20162521	76.68
2016-2017-2	20162522	96.88
2016-2017-2	20162523	89.36
2016-2017-2	20162524	97.82
2016-2017-2	20162525	70.92
2016-2017-2	20162526	88.66
2016-2017-2	20162527	71.45
2016-2017-2	20162528	78.81
2016-2017-2	20162529	67.51
2016-2017-2	20162530	76.11
2016-2017-2	20162531	81.44
2016-2017-2	20162532	86.59
2016-2017-2	20162533	81.4
2016-2017-2	20162534	95.17
2016-2017-2	20162535	76.29
2016-2017-2	20162536	96.64
2016-2017-2	20162537	88.67
2016-2017-2	20162538	82.94
2016-2017-2	20162539	88.27
2016-2017-2	20162540	68.69
2016-2017-2	20162541	81.76
2016-2017-2	20162542	89.6
2016-2017-2	20162543	85.56
2016-2017-2	20162544	87.62
2016-2017-2	20162545	86.05
2016-2017-2	20162546	87.2
2016-2017-2	20162547	75.62
2016-2017-2	20162601	10.23
2016-2017-2	20162602	81.35
2016-2017-2	20162603	95.63
2016-2017-2	20162604	73.05
2016-2017-2	20162605	81.4
2016-2017-2	20162606	74.36
2016-2017-2	20162607	92.71
2016-2017-2	20162608	62.98
2016-2017-2	20162609	84.35
2016-2017-2	20162610	95.29
2016-2017-2	20162611	97.98
2016-2017-2	20162612	0
2016-2017-2	20162613	85.64
2016-2017-2	20162614	0
2016-2017-2	20162615	84.35
2016-2017-2	20162616	92.33
2016-2017-2	20162617	95.75
2016-2017-2	20162618	93.25
2016-2017-2	20162619	97.91
2016-2017-2	20162620	98.75
2016-2017-2	20162621	90.06
2016-2017-2	20162622	80.72
2016-2017-2	20162623	94
2016-2017-2	20162624	86.36
2016-2017-2	20162625	94.4
2016-2017-2	20162626	92.43
2016-2017-2	20162627	96.96
2016-2017-2	20162628	64.05
2016-2017-2	20162629	88.89
2016-2017-2	20162630	66.2
2016-2017-2	20162631	98.01
2016-2017-2	20162632	82.86
2016-2017-2	20162633	83.4
2016-2017-2	20162634	78.83
2016-2017-2	20162635	85.17
2016-2017-2	20162636	96.71
2016-2017-2	20162637	97.25
2016-2017-2	20162638	78.7
2016-2017-2	20162639	80.38
2016-2017-2	20162640	98.78
2016-2017-2	20162641	80.08
2016-2017-2	20162642	48.92
2016-2017-2	20162643	80.83
2016-2017-2	20162644	92.75
2016-2017-2	20162645	81.96
2016-2017-2	20162646	93.14
2016-2017-2	20162701	80.71
2016-2017-2	20162702	70.17
2016-2017-2	20162703	71.57
2016-2017-2	20162704	74.81
2016-2017-2	20162705	41.75
2016-2017-2	20162706	72.9
2016-2017-2	20162707	75.65
2016-2017-2	20162708	0
2016-2017-2	20162709	77.18
2016-2017-2	20162710	2.35
2016-2017-2	20162711	91.1
2016-2017-2	20162712	90.8
2016-2017-2	20162713	73.33
2016-2017-2	20162714	60.58
2016-2017-2	20162715	81.11
2016-2017-2	20162716	89.49
2016-2017-2	20162717	73.43
2016-2017-2	20162718	94.31
2016-2017-2	20162719	93.69
2016-2017-2	20162720	74.47
2016-2017-2	20162721	83.74
2016-2017-2	20162722	33.28
2016-2017-2	20162723	73.53
2016-2017-2	20162724	81.91
2016-2017-2	20162725	88.16
2016-2017-2	20162726	91.99
2016-2017-2	20162727	82.68
2016-2017-2	20162728	71.17
2016-2017-2	20162729	83.35
2016-2017-2	20162730	77.33
2016-2017-2	20162731	80.93
2016-2017-2	20162732	93.07
2016-2017-2	20162733	85.67
2016-2017-2	20162734	91.68
2016-2017-2	20162735	82.75
2016-2017-2	20162736	75.38
2016-2017-2	20162801	49.14
2016-2017-2	20162803	47.94
2016-2017-2	20162804	0
2016-2017-2	20162805	98.79
2016-2017-2	20162806	97.29
2016-2017-2	20162807	93.78
2016-2017-2	20162808	90.73
2016-2017-2	20162809	84.23
2016-2017-2	20162810	95.79
2016-2017-2	20162811	76.78
2016-2017-2	20162812	91.33
2016-2017-2	20162813	89.09
2016-2017-2	20162814	97.8
2016-2017-2	20162815	96.99
2016-2017-2	20162816	82.34
2016-2017-2	20162817	77.73
2016-2017-2	20162818	81.93
2016-2017-2	20162819	96.31
2016-2017-2	20162820	95.44
2016-2017-2	20162821	91.31
2016-2017-2	20162822	92.5
2016-2017-2	20162823	94.47
2016-2017-2	20162824	94.98
2016-2017-2	20162825	90.62
2016-2017-2	20162826	95.12
2016-2017-2	20162827	81.86
2016-2017-2	20162828	0.83
2016-2017-2	20162829	81.41
2016-2017-2	20162830	94.96
2016-2017-2	20162831	96.97
2016-2017-2	20162832	87.99
2016-2017-2	20162833	61.91
2016-2017-2	20162834	93.72
2016-2017-2	20162835	97.94
2016-2017-2	20162836	88.75
2016-2017-2	20162837	97.31
2016-2017-2	20162838	84.3
2016-2017-2	20162839	98.76
2016-2017-2	20162840	98.54
2016-2017-2	20162841	90.88
2016-2017-2	20162842	88.72
2016-2017-2	20162843	91.42
2016-2017-2	20162844	82.53
2016-2017-2	20162845	94.56
2016-2017-2	20162846	96.58
2016-2017-2	20162847	97.06
2016-2017-2	20162848	95.89
2016-2017-2	20162849	80.14
2016-2017-2	20162901	96.2
2016-2017-2	20162902	90.85
2016-2017-2	20162903	73.93
2016-2017-2	20162904	100
2016-2017-2	20162905	89.64
2016-2017-2	20162906	97.3
2016-2017-2	20162907	98.03
2016-2017-2	20162908	96.61
2016-2017-2	20162909	0
2016-2017-2	20162910	100
2016-2017-2	20162911	82.47
2016-2017-2	20162912	79.9
2016-2017-2	20162913	89.07
2016-2017-2	20162914	96.54
2016-2017-2	20162915	84.04
2016-2017-2	20162916	97.61
2016-2017-2	20162917	96.93
2016-2017-2	20162918	99.58
2016-2017-2	20162919	84.4
2016-2017-2	20162920	97.89
2016-2017-2	20162921	82
2016-2017-2	20162922	92.33
2016-2017-2	20162923	97.05
2016-2017-2	20162924	97.75
2016-2017-2	20162925	92.78
2016-2017-2	20162926	83.4
2016-2017-2	20162927	89.39
2016-2017-2	20162928	91.14
2016-2017-2	20162929	96.1
2016-2017-2	20162930	83.66
2016-2017-2	20162931	75.42
2016-2017-2	20162932	94.86
2016-2017-2	20162933	96.64
2016-2017-2	20162934	98.71
2016-2017-2	20162935	76.05
2016-2017-2	20162936	97.21
2016-2017-2	20162937	69.17
2016-2017-2	20162938	92.9
2016-2017-2	20162939	99
2016-2017-2	20162940	95.18
2016-2017-2	20162941	87.89
2016-2017-2	20162942	99.58
2016-2017-2	20162943	95.79
2016-2017-2	20162944	84.72
2016-2017-2	20162945	86.45
2016-2017-2	20162946	95.39
2016-2017-2	20162947	87
2016-2017-2	20162948	68.94
2016-2017-2	20162949	73.4
2016-2017-2	20162950	98.83
2016-2017-2	20162951	82.07
2016-2017-2	20162952	94.14
2016-2017-2	20162953	93.38
2016-2017-2	20163001	96.32
2016-2017-2	20163002	74.33
2016-2017-2	20163003	95.23
2016-2017-2	20163004	86.31
2016-2017-2	20163005	78.17
2016-2017-2	20163006	98.55
2016-2017-2	20163007	83.3
2016-2017-2	20163008	99.29
2016-2017-2	20163009	92.94
2016-2017-2	20163010	78.05
2016-2017-2	20163011	100
2016-2017-2	20163012	75.81
2016-2017-2	20163013	78.65
2016-2017-2	20163014	87.24
2016-2017-2	20163015	94.07
2016-2017-2	20163016	97.11
2016-2017-2	20163017	82.85
2016-2017-2	20163018	83.29
2016-2017-2	20163019	88.58
2016-2017-2	20163020	80.56
2016-2017-2	20163021	3.08
2016-2017-2	20163022	89.19
2016-2017-2	20163023	98.77
2016-2017-2	20163024	92.24
2016-2017-2	20163025	88.14
2016-2017-2	20163026	90.83
2016-2017-2	20163027	97.72
2016-2017-2	20163028	96
2016-2017-2	20163029	95.86
2016-2017-2	20163030	98.57
2016-2017-2	20163031	98.29
2016-2017-2	20163032	74.77
2016-2017-2	20163033	85.35
2016-2017-2	20163034	87.97
2016-2017-2	20163035	96.83
2016-2017-2	20163036	96.61
2016-2017-2	20163037	82.58
2016-2017-2	20163038	87.78
2016-2017-2	20163039	93.7
2016-2017-2	20163040	92.86
2016-2017-2	20163041	97
2016-2017-2	20163042	75.84
2016-2017-2	20163043	91.44
2016-2017-2	20163044	96.64
2016-2017-2	20163101	92.91
2016-2017-2	20163102	49.01
2016-2017-2	20163103	67.11
2016-2017-2	20163104	94.03
2016-2017-2	20163105	79.2
2016-2017-2	20163106	93.09
2016-2017-2	20163107	93.25
2016-2017-2	20163108	0.48
2016-2017-2	20163109	94.72
2016-2017-2	20163110	99.5
2016-2017-2	20163111	70.76
2016-2017-2	20163112	92.58
2016-2017-2	20163113	88.72
2016-2017-2	20163114	98.18
2016-2017-2	20163115	97.51
2016-2017-2	20163116	94.54
2016-2017-2	20163117	84.22
2016-2017-2	20163118	81.12
2016-2017-2	20163119	76.35
2016-2017-2	20163120	85.87
2016-2017-2	20163121	44.1
2016-2017-2	20163122	84.33
2016-2017-2	20163123	90.54
2016-2017-2	20163124	85.04
2016-2017-2	20163125	83.9
2016-2017-2	20163126	50.65
2016-2017-2	20163127	71.64
2016-2017-2	20163128	82.89
2016-2017-2	20163129	86.6
2016-2017-2	20163130	89.9
2016-2017-2	20163131	87.54
2016-2017-2	20163132	66.24
2016-2017-2	20163133	76.88
2016-2017-2	20163134	94
2016-2017-2	20163135	84.75
2016-2017-2	20163136	59.98
2016-2017-2	20163137	98.55
2016-2017-2	20163138	86.44
2016-2017-2	20163139	64.3
2016-2017-2	20163201	83.05
2016-2017-2	20163202	93.55
2016-2017-2	20163203	65
2016-2017-2	20163204	72.07
2016-2017-2	20163205	88.33
2016-2017-2	20163206	89.87
2016-2017-2	20163207	95.71
2016-2017-2	20163208	98.9
2016-2017-2	20163209	91.52
2016-2017-2	20163210	94.05
2016-2017-2	20163211	84.2
2016-2017-2	20163212	82.44
2016-2017-2	20163213	72.27
2016-2017-2	20163214	75.91
2016-2017-2	20163215	99.17
2016-2017-2	20163216	98.58
2016-2017-2	20163217	92.8
2016-2017-2	20163218	84.59
2016-2017-2	20163219	86.99
2016-2017-2	20163220	96.51
2016-2017-2	20163221	92.57
2016-2017-2	20163222	96.27
2016-2017-2	20163223	78.03
2016-2017-2	20163224	87.67
2016-2017-2	20163225	97.7
2016-2017-2	20163226	99.31
2016-2017-2	20163227	97.07
2016-2017-2	20163228	66.72
2016-2017-2	20163229	70.33
2016-2017-2	20163230	67.29
2016-2017-2	20163231	99.06
2016-2017-2	20163232	93.31
2016-2017-2	20163233	98.27
2016-2017-2	20163234	97.03
2016-2017-2	20163235	87.67
2016-2017-2	20163236	68.74
2016-2017-2	20163237	99.29
2016-2017-2	20163238	85.99
2016-2017-2	20163239	81.66
2016-2017-2	20163240	48.73
2016-2017-2	20163241	91.5
2016-2017-2	20163242	96.74
2016-2017-2	20163243	92.57
2016-2017-2	20163244	93.07
2016-2017-2	20163245	67.69
2016-2017-2	20163301	40.72
2016-2017-2	20163302	85.5
2016-2017-2	20163303	76.43
2016-2017-2	20163304	98.15
2016-2017-2	20163305	92.5
2016-2017-2	20163306	97
2016-2017-2	20163307	73.06
2016-2017-2	20163308	95.43
2016-2017-2	20163309	87.35
2016-2017-2	20163310	97.55
2016-2017-2	20163311	92.32
2016-2017-2	20163312	88.06
2016-2017-2	20163313	77.99
2016-2017-2	20163314	95.75
2016-2017-2	20163315	86.38
2016-2017-2	20163316	86.21
2016-2017-2	20163317	92.04
2016-2017-2	20163318	85.92
2016-2017-2	20163319	99
2016-2017-2	20163320	94.44
2016-2017-2	20163321	79.39
2016-2017-2	20163322	86.96
2016-2017-2	20163323	79.75
2016-2017-2	20163324	89.33
2016-2017-2	20163325	72.98
2016-2017-2	20163326	78.49
2016-2017-2	20163327	93.25
2016-2017-2	20163328	93.18
2016-2017-2	20163329	84.24
2016-2017-2	20163330	76.51
2016-2017-2	20163331	82.33
2016-2017-2	20163332	83.61
2016-2017-2	20163333	89.84
2016-2017-2	20163334	100
2016-2017-2	20163335	94.83
2016-2017-2	20163336	89.31
2016-2017-2	20163337	89.92
2016-2017-2	20163338	81.1
2016-2017-2	20163339	99
2016-2017-2	20163340	100
2016-2017-2	20163341	87.7
2016-2017-2	20163342	91.65
2016-2017-2	20163343	45.57
2016-2017-2	20163344	79.41
2016-2017-2	20163345	92.66
2016-2017-2	20163346	88
2016-2017-2	20163347	98.43
2016-2017-2	20163348	93
2016-2017-2	20163349	2.13
2016-2017-2	20163350	82.84
2016-2017-2	20163351	94.31
2016-2017-2	20163352	81.39
2016-2017-2	20163401	70.43
2016-2017-2	20163402	83.7
2016-2017-2	20163403	73.53
2016-2017-2	20163404	69.42
2016-2017-2	20163405	37.44
2016-2017-2	20163406	84.08
2016-2017-2	20163407	84.43
2016-2017-2	20163408	91.03
2016-2017-2	20163409	62.46
2016-2017-2	20163410	98.18
2016-2017-2	20163411	88.33
2016-2017-2	20163412	100
2016-2017-2	20163413	79.11
2016-2017-2	20163414	97.03
2016-2017-2	20163415	65.16
2016-2017-2	20163416	89.3
2016-2017-2	20163417	84.9
2016-2017-2	20163419	90.85
2016-2017-2	20163420	93.83
2016-2017-2	20163421	85.22
2016-2017-2	20163422	59.87
2016-2017-2	20163423	95.14
2016-2017-2	20163424	98.25
2016-2017-2	20163425	81.61
2016-2017-2	20163426	95.59
2016-2017-2	20163427	93.12
2016-2017-2	20163428	98.38
2016-2017-2	20163429	92.37
2016-2017-2	20163430	89.23
2016-2017-2	20163431	92.55
2016-2017-2	20163432	67.2
2016-2017-2	20163433	96.06
2016-2017-2	20163434	93.95
2016-2017-2	20163436	97.24
2016-2017-2	20163437	65.89
2016-2017-2	20163438	92.41
2016-2017-2	20163439	91.25
2016-2017-2	20163440	91.55
2016-2017-2	20163441	96.31
2016-2017-2	20163442	98.65
2016-2017-2	20163443	99
2016-2017-2	20163444	87.21
2016-2017-2	20163445	85.19
2016-2017-2	20163446	68.69
2016-2017-2	20163447	96.37
2016-2017-2	20163448	99.17
2016-2017-2	20163449	91.36
2016-2017-2	20163450	89.01
2016-2017-2	20163501	85.87
2016-2017-2	20163502	72.81
2016-2017-2	20163503	96.57
2016-2017-2	20163505	98.22
2016-2017-2	20163506	90.18
2016-2017-2	20163507	98.77
2016-2017-2	20163508	98.64
2016-2017-2	20163509	80.35
2016-2017-2	20163510	84.96
2016-2017-2	20163511	93.03
2016-2017-2	20163512	87.67
2016-2017-2	20163513	71.4
2016-2017-2	20163514	82.99
2016-2017-2	20163515	67.25
2016-2017-2	20163516	81.39
2016-2017-2	20163517	88.23
2016-2017-2	20163518	85.31
2016-2017-2	20163519	86.15
2016-2017-2	20163520	88.53
2016-2017-2	20163521	79.25
2016-2017-2	20163522	83.23
2016-2017-2	20163523	77.32
2016-2017-2	20163524	89.21
2016-2017-2	20163525	91.38
2016-2017-2	20163526	74.7
2016-2017-2	20163527	92.2
2016-2017-2	20163528	95.58
2016-2017-2	20163529	95.74
2016-2017-2	20163530	95.36
2016-2017-2	20163531	79.36
2016-2017-2	20163532	78.03
2016-2017-2	20163533	93.3
2016-2017-2	20163534	87.42
2016-2017-2	20163535	90.33
2016-2017-2	20163536	91.42
2016-2017-2	20163537	83.81
2016-2017-2	20163538	88.33
2016-2017-2	20163539	82.93
2016-2017-2	20163540	95.29
2016-2017-2	20163541	73.71
2016-2017-2	20163542	73.53
2016-2017-2	20163543	88.89
2016-2017-2	20163544	94.5
2016-2017-2	20163545	88.06
2016-2017-2	20163546	95.29
2016-2017-2	20163547	67.5
2016-2017-2	20163548	97.06
2016-2017-2	20163601	0
2016-2017-2	20163602	0
2016-2017-2	20163603	0
2016-2017-2	20163604	14.35
2016-2017-2	20163605	0
2016-2017-2	20163606	0
2016-2017-2	20163607	2.31
2016-2017-2	20163608	91.73
2016-2017-2	20163609	32.67
2016-2017-2	20163610	94.16
2016-2017-2	20163611	0
2016-2017-2	20163612	81.89
2016-2017-2	20163613	34.97
2016-2017-2	20163614	59.56
2016-2017-2	20163615	85.07
2016-2017-2	20163616	94.83
2016-2017-2	20163617	97.75
2016-2017-2	20163618	94
2016-2017-2	20163619	85.28
2016-2017-2	20163620	84.8
2016-2017-2	20163621	0
2016-2017-2	20163622	92.73
2016-2017-2	20163623	0
2016-2017-2	20163624	91.16
2016-2017-2	20163625	82.42
2016-2017-2	20163626	97.86
2016-2017-2	20163627	92.4
2016-2017-2	20163628	98.28
2016-2017-2	20163629	94.8
2016-2017-2	20163630	90.61
2016-2017-2	20163631	83.9
2016-2017-2	20163632	91.23
2016-2017-2	20163633	91.44
2016-2017-2	20163635	90.77
2016-2017-2	20163636	95.72
2016-2017-2	20163637	96.56
2016-2017-2	20163638	95.05
2016-2017-2	20163640	89.14
2016-2017-2	20163641	68.96
2016-2017-2	20163642	0
2016-2017-2	20163643	86.22
2016-2017-2	20163644	89.77
2016-2017-2	20163645	64.25
2016-2017-2	20163646	97.39
2016-2017-2	20163647	94.47
2016-2017-2	20163648	94.72
2016-2017-2	20163649	84.46
2016-2017-2	20163650	91.71
2016-2017-2	20163651	76.14
2016-2017-2	20163701	1.46
2016-2017-2	20163702	89.78
2016-2017-2	20163703	0
2016-2017-2	20163704	90.08
2016-2017-2	20163705	5.04
2016-2017-2	20163706	98.3
2016-2017-2	20163707	95.96
2016-2017-2	20163708	84.54
2016-2017-2	20163709	93.78
2016-2017-2	20163710	88.34
2016-2017-2	20163711	90.55
2016-2017-2	20163712	0
2016-2017-2	20163713	76.52
2016-2017-2	20163714	90.96
2016-2017-2	20163715	71.83
2016-2017-2	20163716	94.2
2016-2017-2	20163717	7.02
2016-2017-2	20163718	99
2016-2017-2	20163719	93.75
2016-2017-2	20163720	96.79
2016-2017-2	20163721	98.58
2016-2017-2	20163722	96.78
2016-2017-2	20163723	78.45
2016-2017-2	20163724	99.25
2016-2017-2	20163725	79.99
2016-2017-2	20163726	96.43
2016-2017-2	20163727	89.63
2016-2017-2	20163728	92.41
2016-2017-2	20163729	95.29
2016-2017-2	20163730	51.31
2016-2017-2	20163731	98.44
2016-2017-2	20163732	97.1
2016-2017-2	20163733	71.67
2016-2017-2	20163734	91.05
2016-2017-2	20163735	88.76
2016-2017-2	20163736	82.67
2016-2017-2	20163737	87.74
2016-2017-2	20163738	98.39
2016-2017-2	20163739	0
2016-2017-2	20163740	84.34
2016-2017-2	20163741	94.6
2016-2017-2	20163742	91.01
2016-2017-2	20163743	79.62
2016-2017-2	20163744	77.5
2016-2017-2	20163745	69.2
2016-2017-2	20163746	98.12
2016-2017-2	20163747	61.12
2016-2017-2	20163748	90.62
2016-2017-2	20163801	83.62
2016-2017-2	20163802	83.33
2016-2017-2	20163803	57.56
2016-2017-2	20163804	71.23
2016-2017-2	20163805	90.7
2016-2017-2	20163806	63
2016-2017-2	20163807	77.17
2016-2017-2	20163808	77.91
2016-2017-2	20163809	98.65
2016-2017-2	20163810	75.78
2016-2017-2	20163811	89.52
2016-2017-2	20163812	79
2016-2017-2	20163813	70.92
2016-2017-2	20163814	99.51
2016-2017-2	20163815	91.46
2016-2017-2	20163816	93.81
2016-2017-2	20163817	99.22
2016-2017-2	20163818	86.46
2016-2017-2	20163819	85.69
2016-2017-2	20163820	70.1
2016-2017-2	20163821	94.33
2016-2017-2	20163822	93.33
2016-2017-2	20163823	83.61
2016-2017-2	20163824	81.46
2016-2017-2	20163825	87.2
2016-2017-2	20163826	72.91
2016-2017-2	20163827	93.78
2016-2017-2	20163828	84.76
2016-2017-2	20163829	83.58
2016-2017-2	20163830	80.75
2016-2017-2	20163831	87.25
2016-2017-2	20163832	69.73
2016-2017-2	20163833	85.7
2016-2017-2	20163834	98.04
2016-2017-2	20163836	85.39
2016-2017-2	20163837	76.03
2016-2017-2	20163838	82.21
2016-2017-2	20163839	73.93
2016-2017-2	20163840	77.65
2016-2017-2	20163841	98
2016-2017-2	20163842	98.02
2016-2017-2	20163843	93.13
2016-2017-2	20163844	84.57
2016-2017-2	20163845	89.06
2016-2017-2	20163846	66.14
2016-2017-2	20163847	94.75
2016-2017-2	20163848	92.04
2016-2017-2	20163849	95.42
2016-2017-2	20163850	84.58
2016-2017-2	20163901	89.83
2016-2017-2	20163902	93.83
2016-2017-2	20163903	73.39
2016-2017-2	20163904	91.11
2016-2017-2	20163905	82.31
2016-2017-2	20163906	97.83
2016-2017-2	20163907	45.56
2016-2017-2	20163908	96.66
2016-2017-2	20163909	81.49
2016-2017-2	20163910	96.5
2016-2017-2	20163911	94.22
2016-2017-2	20163912	98.41
2016-2017-2	20163913	93.44
2016-2017-2	20163914	95.39
2016-2017-2	20163915	92.54
2016-2017-2	20163916	99.21
2016-2017-2	20163917	97.49
2016-2017-2	20163918	95.29
2016-2017-2	20163919	92.32
2016-2017-2	20163920	93.09
2016-2017-2	20163921	76.5
2016-2017-2	20163922	95.8
2016-2017-2	20163923	75.2
2016-2017-2	20163924	89.84
2016-2017-2	20163925	91.8
2016-2017-2	20163926	94.5
2016-2017-2	20163927	77.17
2016-2017-2	20163928	56.33
2016-2017-2	20163929	93.22
2016-2017-2	20163930	99.8
2016-2017-2	20163931	90.77
2016-2017-2	20163932	84.46
2016-2017-2	20163933	98.73
2016-2017-2	20163934	69.31
2016-2017-2	20163935	86.91
2016-2017-2	20163936	97.39
2016-2017-2	20163937	93.88
2016-2017-2	20163938	95.96
2016-2017-2	20163939	77.57
2016-2017-2	20163940	97
2016-2017-2	20163941	99.75
2016-2017-2	20163942	93.92
2016-2017-2	20163943	88.72
2016-2017-2	20163944	98.43
2016-2017-2	20163945	84.33
2016-2017-2	20163946	76.86
2016-2017-2	20163947	87.17
2016-2017-2	20163948	99.33
2016-2017-2	20163949	94.96
2016-2017-2	20163950	88.86
2016-2017-2	20164001	93.33
2016-2017-2	20164002	91.85
2016-2017-2	20164003	81.19
2016-2017-2	20164004	97.26
2016-2017-2	20164005	97.94
2016-2017-2	20164007	30
2016-2017-2	20164008	97.94
2016-2017-2	20164009	98.33
2016-2017-2	20164010	96.68
2016-2017-2	20164011	97.5
2016-2017-2	20164012	99.75
2016-2017-2	20164013	96.31
2016-2017-2	20164014	92.92
2016-2017-2	20164015	73.76
2016-2017-2	20164016	95.5
2016-2017-2	20164018	83.65
2016-2017-2	20164019	93.83
2016-2017-2	20164020	80.19
2016-2017-2	20164021	80.09
2016-2017-2	20164022	95.02
2016-2017-2	20164023	95.06
2016-2017-2	20164024	86.85
2016-2017-2	20164025	95.1
2016-2017-2	20164026	97.65
2016-2017-2	20164027	91.11
2016-2017-2	20164028	96.89
2016-2017-2	20164029	96.33
2016-2017-2	20164030	91.03
2016-2017-2	20164031	84.77
2016-2017-2	20164032	88.88
2016-2017-2	20164033	92.5
2016-2017-2	20164034	96.65
2016-2017-2	20164035	77.44
2016-2017-2	20164036	81.54
2016-2017-2	20164037	93.67
2016-2017-2	20164038	87.89
2016-2017-2	20164039	77
2016-2017-2	20164040	99.22
2016-2017-2	20164041	80.77
2016-2017-2	20164042	70.73
2016-2017-2	20164043	77.64
2016-2017-2	20164044	95.5
2016-2017-2	20164045	93.15
2016-2017-2	20164046	82
2016-2017-2	20164047	87.75
2016-2017-2	20164048	97.44
2016-2017-2	20164049	81.17
2016-2017-2	20164050	99.79
2016-2017-2	20164051	93.86
2016-2017-2	20164052	90.07
2016-2017-2	20164053	99.62
2016-2017-2	20164054	96.59
2016-2017-2	20164055	98.5
2016-2017-2	20164056	82.83
2016-2017-2	20164057	83.65
2016-2017-2	20164058	96.9
2016-2017-2	20164059	77.62
2016-2017-2	20164060	98.36
2016-2017-2	20164061	66.71
2016-2017-2	20164101	79.55
2016-2017-2	20164102	98.26
2016-2017-2	20164103	47.75
2016-2017-2	20164104	92.23
2016-2017-2	20164105	84.77
2016-2017-2	20164106	88.66
2016-2017-2	20164107	95.1
2016-2017-2	20164108	89.17
2016-2017-2	20164109	83.32
2016-2017-2	20164110	93.8
2016-2017-2	20164111	85.21
2016-2017-2	20164112	85.05
2016-2017-2	20164113	95.47
2016-2017-2	20164114	84.39
2016-2017-2	20164115	65.65
2016-2017-2	20164116	0
2016-2017-2	20164117	89.81
2016-2017-2	20164118	87.14
2016-2017-2	20164119	99.65
2016-2017-2	20164120	97.76
2016-2017-2	20164121	96.43
2016-2017-2	20164122	89.78
2016-2017-2	20164123	87.89
2016-2017-2	20164124	96.5
2016-2017-2	20164125	65.93
2016-2017-2	20164126	82.54
2016-2017-2	20164127	94.59
2016-2017-2	20164128	85.3
2016-2017-2	20164129	93.45
2016-2017-2	20164130	82.11
2016-2017-2	20164131	92.27
2016-2017-2	20164132	84.08
2016-2017-2	20164133	63.45
2016-2017-2	20164134	96.01
2016-2017-2	20164135	98.5
2016-2017-2	20164136	97.44
2016-2017-2	20164137	94.73
2016-2017-2	20164138	93.24
2016-2017-2	20164201	99.8
2016-2017-2	20164202	90.62
2016-2017-2	20164203	75.56
2016-2017-2	20164204	94.25
2016-2017-2	20164205	11.49
2016-2017-2	20164206	85.15
2016-2017-2	20164207	95.64
2016-2017-2	20164208	92.02
2016-2017-2	20164209	82.83
2016-2017-2	20164210	93.66
2016-2017-2	20164211	92.55
2016-2017-2	20164212	98.54
2016-2017-2	20164213	99.67
2016-2017-2	20164214	87.28
2016-2017-2	20164215	89.58
2016-2017-2	20164216	89.6
2016-2017-2	20164217	91.9
2016-2017-2	20164218	80.84
2016-2017-2	20164219	99.49
2016-2017-2	20164220	91.82
2016-2017-2	20164221	96.94
2016-2017-2	20164222	92.46
2016-2017-2	20164223	89.52
2016-2017-2	20164224	91.61
2016-2017-2	20164225	93.74
2016-2017-2	20164226	98.42
2016-2017-2	20164227	85.84
2016-2017-2	20164228	99.47
2016-2017-2	20164229	89.22
2016-2017-2	20164230	96.08
2016-2017-2	20164231	97.39
2016-2017-2	20164232	92.26
2016-2017-2	20164233	97.09
2016-2017-2	20164234	44.86
2016-2017-2	20164235	78.15
2016-2017-2	20164236	97.76
2016-2017-2	20164237	86.91
2016-2017-2	20164238	92.02
2016-2017-2	20164239	95.5
2016-2017-2	20164240	91.9
2016-2017-2	20164241	96.01
2016-2017-2	20164242	90.37
2016-2017-2	20164243	75.93
2016-2017-2	20164244	85.18
2016-2017-2	20164245	98.81
2016-2017-2	20164246	61.33
2016-2017-2	20164247	83.04
2016-2017-2	20164248	0
2016-2017-2	20164249	12.71
2016-2017-2	20164301	95.73
2016-2017-2	20164302	87.2
2016-2017-2	20164304	2.06
2016-2017-2	20164305	84.71
2016-2017-2	20164306	68.06
2016-2017-2	20164307	98.74
2016-2017-2	20164308	35.72
2016-2017-2	20164309	10.25
2016-2017-2	20164310	95.71
2016-2017-2	20164311	92.86
2016-2017-2	20164312	80.66
2016-2017-2	20164313	90.28
2016-2017-2	20164314	69.88
2016-2017-2	20164315	86.92
2016-2017-2	20164316	81.64
2016-2017-2	20164317	82.3
2016-2017-2	20164318	88.44
2016-2017-2	20164319	6.49
2016-2017-2	20164320	96.01
2016-2017-2	20164321	78.92
2016-2017-2	20164322	90.9
2016-2017-2	20164323	45.65
2016-2017-2	20164324	99.23
2016-2017-2	20164325	0
2016-2017-2	20164326	81.51
2016-2017-2	20164327	94.49
2016-2017-2	20164328	91.63
2016-2017-2	20164329	99.5
2016-2017-2	20164330	92.71
2016-2017-2	20164331	85.08
2016-2017-2	20164332	82.68
2016-2017-2	20164333	100
2016-2017-2	20164334	45.73
2016-2017-2	20164335	85.02
2016-2017-2	20164336	16
2016-2017-2	20164337	76.19
2016-2017-2	20164338	80.8
2016-2017-2	20164339	88.89
2016-2017-2	20164340	88.56
2016-2017-2	20164341	84.49
2016-2017-2	20164342	100
2016-2017-2	20164343	86.38
2016-2017-2	20164344	30.51
2016-2017-2	20164345	94.25
2016-2017-2	20164346	77.3
2016-2017-2	20164347	83.13
2016-2017-2	20164401	78.3
2016-2017-2	20164402	69.5
2016-2017-2	20164403	30.9
2016-2017-2	20164404	69.89
2016-2017-2	20164405	0
2016-2017-2	20164406	39.7
2016-2017-2	20164407	71.29
2016-2017-2	20164408	71
2016-2017-2	20164409	60.43
2016-2017-2	20164410	71.21
2016-2017-2	20164411	73.7
2016-2017-2	20164412	72.25
2016-2017-2	20164413	83.74
2016-2017-2	20164414	75.46
2016-2017-2	20164415	91.4
2016-2017-2	20164416	89.44
2016-2017-2	20164417	74.89
2016-2017-2	20164418	87.09
2016-2017-2	20164419	74.83
2016-2017-2	20164420	91.23
2016-2017-2	20164421	73.08
2016-2017-2	20164422	28.77
2016-2017-2	20164423	97.92
2016-2017-2	20164424	58.12
2016-2017-2	20164425	97.98
2016-2017-2	20164426	91.58
2016-2017-2	20164427	97.72
2016-2017-2	20164428	97.98
2016-2017-2	20164429	89.55
2016-2017-2	20164430	80.59
2016-2017-2	20164431	81.33
2016-2017-2	20164432	95.61
2016-2017-2	20164433	83.53
2016-2017-2	20164434	91.95
2016-2017-2	20164435	60.36
2016-2017-2	20164436	93.23
2016-2017-2	20164437	81.21
2016-2017-2	20164438	80.29
2016-2017-2	20164439	68.88
2016-2017-2	20164440	83.86
2016-2017-2	20164441	96.41
2016-2017-2	20164442	77.11
2016-2017-2	20164443	76.88
2016-2017-2	20164444	97.5
2016-2017-2	20164445	63.59
2016-2017-2	20164446	79.07
2016-2017-2	20164447	79.12
2016-2017-2	20164448	59.59
2016-2017-2	20164449	91.04
2016-2017-2	20164501	0
2016-2017-2	20164502	0
2016-2017-2	20164504	84.71
2016-2017-2	20164506	0
2016-2017-2	20164507	0
2016-2017-2	20164508	0
2016-2017-2	20164509	2.26
2016-2017-2	20164510	75.74
2016-2017-2	20164511	97.87
2016-2017-2	20164512	76.01
2016-2017-2	20164513	73.04
2016-2017-2	20164514	95.14
2016-2017-2	20164515	81.48
2016-2017-2	20164516	81.64
2016-2017-2	20164517	90
2016-2017-2	20164518	77.84
2016-2017-2	20164519	92.46
2016-2017-2	20164520	85.82
2016-2017-2	20164521	82.36
2016-2017-2	20164522	92.55
2016-2017-2	20164523	94.83
2016-2017-2	20164524	97.83
2016-2017-2	20164525	94.26
2016-2017-2	20164526	95.29
2016-2017-2	20164527	78.23
2016-2017-2	20164528	75.16
2016-2017-2	20164529	78.73
2016-2017-2	20164530	89.17
2016-2017-2	20164531	84.83
2016-2017-2	20164532	65.96
2016-2017-2	20164533	86.52
2016-2017-2	20164534	92.62
2016-2017-2	20164535	9.58
2016-2017-2	20164536	90.74
2016-2017-2	20164537	88
2016-2017-2	20164538	97
2016-2017-2	20164539	78.89
2016-2017-2	20164540	92.48
2016-2017-2	20164541	92.65
2016-2017-2	20164542	97.17
2016-2017-2	20164543	97.67
2016-2017-2	20164544	97.77
2016-2017-2	20164545	93.75
2016-2017-2	20164546	97.42
2016-2017-2	20164547	70.2
2016-2017-2	20164601	0
2016-2017-2	20164602	90.32
2016-2017-2	20164603	83.2
2016-2017-2	20164604	83.78
2016-2017-2	20164605	4.77
2016-2017-2	20164606	74.97
2016-2017-2	20164607	100
2016-2017-2	20164608	84.58
2016-2017-2	20164609	0.83
2016-2017-2	20164610	5.82
2016-2017-2	20164611	93.29
2016-2017-2	20164612	85.76
2016-2017-2	20164613	99.6
2016-2017-2	20164614	68.71
2016-2017-2	20164615	93.71
2016-2017-2	20164616	83.11
2016-2017-2	20164617	88.85
2016-2017-2	20164618	87.51
2016-2017-2	20164619	98.19
2016-2017-2	20164620	83.94
2016-2017-2	20164621	70.96
2016-2017-2	20164622	88.61
2016-2017-2	20164623	75.01
2016-2017-2	20164624	68.86
2016-2017-2	20164625	85.08
2016-2017-2	20164626	77.56
2016-2017-2	20164627	47.38
2016-2017-2	20164628	79.67
2016-2017-2	20164629	89.53
2016-2017-2	20164630	92.29
2016-2017-2	20164631	88.56
2016-2017-2	20164632	88.35
2016-2017-2	20164633	73.27
2016-2017-2	20164634	1.08
2016-2017-2	20164635	95.93
2016-2017-2	20164637	88.38
2016-2017-2	20164638	76.31
2016-2017-2	20164639	40.88
2016-2017-2	20164640	95.19
2016-2017-2	20164641	97.33
2016-2017-2	20164642	96.7
2016-2017-2	20164643	94.39
2016-2017-2	20164644	78.69
2016-2017-2	20164645	92.78
2016-2017-2	20164646	83.74
2016-2017-2	20164647	94.13
2016-2017-2	20164701	96.58
2016-2017-2	20164702	95.82
2016-2017-2	20164703	87.14
2016-2017-2	20164704	72.09
2016-2017-2	20164705	80.71
2016-2017-2	20164706	84.61
2016-2017-2	20164707	42.58
2016-2017-2	20164708	91.25
2016-2017-2	20164709	81.66
2016-2017-2	20164710	93.25
2016-2017-2	20164711	85.86
2016-2017-2	20164712	72.51
2016-2017-2	20164713	84.78
2016-2017-2	20164714	83.45
2016-2017-2	20164715	78.1
2016-2017-2	20164716	94.22
2016-2017-2	20164717	79.12
2016-2017-2	20164718	95.41
2016-2017-2	20164719	75.27
2016-2017-2	20164720	90.93
2016-2017-2	20164721	97.01
2016-2017-2	20164722	37.61
2016-2017-2	20164723	98.58
2016-2017-2	20164724	84.89
2016-2017-2	20164725	64.99
2016-2017-2	20164726	84.35
2016-2017-2	20164727	94.28
2016-2017-2	20164728	78.61
2016-2017-2	20164729	97.16
2016-2017-2	20164730	92.17
2016-2017-2	20164731	81.69
2016-2017-2	20164732	88.86
2016-2017-2	20164733	89.48
2016-2017-2	20164734	87
2016-2017-2	20164735	97.14
2016-2017-2	20164736	79.89
2016-2017-2	20164737	96.83
2016-2017-2	20164738	94
2016-2017-2	20164739	78.12
2016-2017-2	20164740	90.16
2016-2017-2	20164741	90.44
2016-2017-2	20164742	87.39
2016-2017-2	20164743	87.72
2016-2017-2	20164744	85.89
2016-2017-2	20164745	96.78
2016-2017-2	20164746	83.56
2016-2017-2	20164747	90.88
2016-2017-2	20164748	88.02
2016-2017-2	20164749	88.37
2016-2017-2	20164750	86.41
2016-2017-2	20164801	36.67
2016-2017-2	20164803	0
2016-2017-2	20164804	0
2016-2017-2	20164805	4.7
2016-2017-2	20164806	38.37
2016-2017-2	20164807	29.63
2016-2017-2	20164808	0
2016-2017-2	20164809	3.2
2016-2017-2	20164810	98.92
2016-2017-2	20164811	73.98
2016-2017-2	20164812	0
2016-2017-2	20164813	77.58
2016-2017-2	20164814	79.14
2016-2017-2	20164815	53.46
2016-2017-2	20164816	98.47
2016-2017-2	20164817	56.22
2016-2017-2	20164818	66.31
2016-2017-2	20164819	0
2016-2017-2	20164820	86.12
2016-2017-2	20164821	81.75
2016-2017-2	20164822	99.28
2016-2017-2	20164823	83.06
2016-2017-2	20164824	85.12
2016-2017-2	20164825	71.96
2016-2017-2	20164826	61.67
2016-2017-2	20164827	80.35
2016-2017-2	20164828	66.39
2016-2017-2	20164829	87.59
2016-2017-2	20164830	90.17
2016-2017-2	20164831	85.81
2016-2017-2	20164832	91.66
2016-2017-2	20164833	84.33
2016-2017-2	20164834	92.99
2016-2017-2	20164835	74.55
2016-2017-2	20164836	71.71
2016-2017-2	20164837	84.76
2016-2017-2	20164838	0
2016-2017-2	20164839	88.41
[truncated: 90,583 more rows]
