# Supplementary material for: Is MOOC really effective? Exploring the outcomes of MOOC adoption and its influencing factors in a higher educational institution in China
Source: PLoS One. 2025 Feb 24;20(2):e0317701. doi: 10.1371/journal.pone.0317701 (PMC11849841; doi:10.1371/journal.pone.0317701)
Supplement: S4 File — (XLS) [file pone.0317701.s004.xls]

## Sheet: 配对
ID	Gender	Faculty
20150306	Male	Tourism & Catering
20150911	Female	Tourism & Catering
20153803	Male	Accounting
20153844	Female	Accounting
20154452	Male	Accounting
20154544	Female	Management
20154647	Female	N/A
20155943	Female	Management
20160101	Male	Tourism & Catering
20160102	Male	Tourism & Catering
20160103	Male	N/A
20160104	Male	Tourism & Catering
20160105	Male	Tourism & Catering
20160106	Male	Tourism & Catering
20160107	Male	Tourism & Catering
20160108	Male	Tourism & Catering
20160109	Male	Tourism & Catering
20160110	Male	Tourism & Catering
20160111	Male	Tourism & Catering
20160112	Male	Tourism & Catering
20160113	Male	Tourism & Catering
20160114	Male	Tourism & Catering
20160115	Male	Tourism & Catering
20160116	Female	Tourism & Catering
20160117	Female	Tourism & Catering
20160118	Female	Tourism & Catering
20160119	Female	Tourism & Catering
20160120	Female	Tourism & Catering
20160121	Female	Tourism & Catering
20160122	Female	Tourism & Catering
20160123	Female	Tourism & Catering
20160124	Female	Tourism & Catering
20160125	Female	Tourism & Catering
20160126	Female	Tourism & Catering
20160127	Female	Tourism & Catering
20160128	Female	Tourism & Catering
20160129	Female	Tourism & Catering
20160130	Female	Tourism & Catering
20160131	Female	Tourism & Catering
20160132	Female	Tourism & Catering
20160133	Female	Tourism & Catering
20160134	Female	Tourism & Catering
20160135	Female	Tourism & Catering
20160136	Female	Tourism & Catering
20160137	Female	Tourism & Catering
20160138	Female	Tourism & Catering
20160139	Female	Tourism & Catering
20160140	Female	Tourism & Catering
20160141	Female	Tourism & Catering
20160142	Female	Tourism & Catering
20160143	Female	Tourism & Catering
20160144	Female	Tourism & Catering
20160145	Female	Tourism & Catering
20160146	Female	Tourism & Catering
20160201	Male	Tourism & Catering
20160202	Male	Tourism & Catering
20160203	Male	Tourism & Catering
20160204	Female	Tourism & Catering
20160205	Female	Tourism & Catering
20160206	Female	Tourism & Catering
20160208	Female	Tourism & Catering
20160209	Female	Tourism & Catering
20160210	Female	Tourism & Catering
20160211	Female	Tourism & Catering
20160212	Female	Tourism & Catering
20160213	Female	Tourism & Catering
20160214	Female	Tourism & Catering
20160215	Female	Tourism & Catering
20160216	Female	Tourism & Catering
20160217	Female	Tourism & Catering
20160218	Female	Tourism & Catering
20160219	Female	Tourism & Catering
20160220	Female	Tourism & Catering
20160221	Female	Tourism & Catering
20160222	Female	Tourism & Catering
20160223	Female	Tourism & Catering
20160224	Female	Tourism & Catering
20160225	Female	Tourism & Catering
20160226	Female	Tourism & Catering
20160227	Female	Tourism & Catering
20160228	Female	Tourism & Catering
20160229	Female	Tourism & Catering
20160301	Female	Tourism & Catering
20160302	Female	Tourism & Catering
20160303	Female	Tourism & Catering
20160304	Female	Tourism & Catering
20160305	Female	Tourism & Catering
20160306	Female	Tourism & Catering
20160307	Female	Tourism & Catering
20160308	Female	Tourism & Catering
20160309	Female	Tourism & Catering
20160310	Female	Tourism & Catering
20160311	Female	Tourism & Catering
20160312	Female	Tourism & Catering
20160313	Female	Tourism & Catering
20160314	Female	N/A
20160315	Female	Tourism & Catering
20160316	Female	Tourism & Catering
20160317	Female	Tourism & Catering
20160318	Female	Tourism & Catering
20160319	Female	Tourism & Catering
20160320	Female	Tourism & Catering
20160321	Female	Tourism & Catering
20160322	Female	Tourism & Catering
20160323	Female	Tourism & Catering
20160324	Female	Tourism & Catering
20160325	Female	N/A
20160326	Female	Tourism & Catering
20160327	Female	Tourism & Catering
20160328	Female	Tourism & Catering
20160329	Female	Tourism & Catering
20160330	Female	Tourism & Catering
20160331	Female	Tourism & Catering
20160332	Female	Tourism & Catering
20160401	Male	Tourism & Catering
20160402	Male	Tourism & Catering
20160403	Male	Tourism & Catering
20160404	Male	Tourism & Catering
20160405	Male	Tourism & Catering
20160406	Male	Tourism & Catering
20160407	Male	Tourism & Catering
20160408	Female	Tourism & Catering
20160409	Female	Tourism & Catering
20160410	Female	Tourism & Catering
20160411	Female	Tourism & Catering
20160412	Female	Tourism & Catering
20160413	Female	Tourism & Catering
20160414	Female	Tourism & Catering
20160415	Female	Tourism & Catering
20160416	Female	Tourism & Catering
20160417	Female	Tourism & Catering
20160418	Female	Tourism & Catering
20160419	Female	Tourism & Catering
20160420	Female	Tourism & Catering
20160421	Female	Tourism & Catering
20160422	Female	Tourism & Catering
20160423	Female	Tourism & Catering
20160424	Female	Tourism & Catering
20160425	Female	Tourism & Catering
20160426	Female	Tourism & Catering
20160427	Female	Tourism & Catering
20160428	Female	Tourism & Catering
20160429	Female	Tourism & Catering
20160430	Female	Tourism & Catering
20160431	Female	Tourism & Catering
20160432	Female	Tourism & Catering
20160433	Female	Tourism & Catering
20160434	Female	Tourism & Catering
20160435	Female	Tourism & Catering
20160436	Female	Tourism & Catering
20160437	Female	Tourism & Catering
20160438	Female	Tourism & Catering
20160439	Female	Tourism & Catering
20160440	Female	Tourism & Catering
20160441	Male	Tourism & Catering
20160501	Male	Tourism & Catering
20160502	Male	Tourism & Catering
20160503	Male	Tourism & Catering
20160504	Male	Tourism & Catering
20160505	Male	Tourism & Catering
20160506	Male	Tourism & Catering
20160507	Male	Tourism & Catering
20160509	Male	Tourism & Catering
20160510	Male	Tourism & Catering
20160511	Female	Tourism & Catering
20160512	Female	Tourism & Catering
20160513	Female	Tourism & Catering
20160514	Female	Tourism & Catering
20160515	Female	Tourism & Catering
20160516	Female	Tourism & Catering
20160517	Female	Tourism & Catering
20160518	Female	Tourism & Catering
20160519	Female	Tourism & Catering
20160520	Female	Tourism & Catering
20160521	Female	Tourism & Catering
20160522	Female	Tourism & Catering
20160523	Female	Tourism & Catering
20160524	Female	Tourism & Catering
20160525	Female	Tourism & Catering
20160526	Female	Tourism & Catering
20160527	Female	Tourism & Catering
20160528	Female	Tourism & Catering
20160529	Female	Tourism & Catering
20160530	Female	Tourism & Catering
20160531	Female	Tourism & Catering
20160532	Female	Tourism & Catering
20160533	Female	Tourism & Catering
20160534	Female	Tourism & Catering
20160535	Female	Tourism & Catering
20160536	Female	Tourism & Catering
20160537	Female	Tourism & Catering
20160538	Female	Tourism & Catering
20160539	Female	Tourism & Catering
20160540	Female	Tourism & Catering
20160541	Female	Tourism & Catering
20160542	Female	Tourism & Catering
20160543	Female	Tourism & Catering
20160544	Female	Tourism & Catering
20160545	Female	Tourism & Catering
20160601	Male	Tourism & Catering
20160602	Male	Tourism & Catering
20160603	Male	Tourism & Catering
20160604	Male	Tourism & Catering
20160605	Male	Tourism & Catering
20160606	Male	Tourism & Catering
20160607	Male	Tourism & Catering
20160608	Male	Tourism & Catering
20160609	Male	Tourism & Catering
20160610	Male	Tourism & Catering
20160611	Male	Tourism & Catering
20160612	Male	Tourism & Catering
20160613	Male	Tourism & Catering
20160614	Male	Tourism & Catering
20160615	Male	Tourism & Catering
20160616	Male	Tourism & Catering
20160617	Female	Tourism & Catering
20160618	Female	Tourism & Catering
20160619	Female	Tourism & Catering
20160620	Female	Tourism & Catering
20160621	Female	Tourism & Catering
20160622	Female	Tourism & Catering
20160623	Female	Tourism & Catering
20160624	Female	Tourism & Catering
20160625	Female	Tourism & Catering
20160626	Female	Tourism & Catering
20160627	Female	Tourism & Catering
20160628	Female	Tourism & Catering
20160701	Male	Tourism & Catering
20160702	Male	Tourism & Catering
20160703	Male	Tourism & Catering
20160704	Male	Tourism & Catering
20160705	Male	Tourism & Catering
20160706	Male	Tourism & Catering
20160707	Male	Tourism & Catering
20160708	Male	Tourism & Catering
20160709	Male	Tourism & Catering
20160710	Male	Tourism & Catering
20160711	Male	Tourism & Catering
20160712	Male	Tourism & Catering
20160713	Male	Tourism & Catering
20160714	Male	Tourism & Catering
20160715	Female	Tourism & Catering
20160716	Female	Tourism & Catering
20160717	Female	Tourism & Catering
20160718	Female	Tourism & Catering
20160719	Female	Tourism & Catering
20160720	Female	Tourism & Catering
20160721	Female	Tourism & Catering
20160722	Female	Tourism & Catering
20160723	Female	Tourism & Catering
20160724	Female	Tourism & Catering
20160725	Female	Tourism & Catering
20160726	Female	Tourism & Catering
20160727	Female	Tourism & Catering
20160728	Female	Tourism & Catering
20160730	Female	N/A
20160731	Female	Tourism & Catering
20160732	Female	Tourism & Catering
20160801	Male	Tourism & Catering
20160802	Male	Tourism & Catering
20160803	Male	Tourism & Catering
20160804	Male	Tourism & Catering
20160805	Male	Tourism & Catering
20160806	Male	Tourism & Catering
20160807	Male	Tourism & Catering
20160808	Male	Tourism & Catering
20160809	Male	Tourism & Catering
20160810	Male	N/A
20160811	Male	Tourism & Catering
20160812	Male	Tourism & Catering
20160813	Male	Tourism & Catering
20160814	Female	Tourism & Catering
20160815	Female	Tourism & Catering
20160816	Female	Tourism & Catering
20160817	Female	Tourism & Catering
20160818	Female	Tourism & Catering
20160819	Female	Tourism & Catering
20160820	Female	Tourism & Catering
20160821	Female	Tourism & Catering
20160822	Female	Tourism & Catering
20160823	Female	Tourism & Catering
20160824	Female	Tourism & Catering
20160825	Female	Tourism & Catering
20160826	Female	Tourism & Catering
20160827	Female	Tourism & Catering
20160828	Female	Tourism & Catering
20160829	Male	Tourism & Catering
20160901	Male	Tourism & Catering
20160902	Male	Tourism & Catering
20160903	Male	Tourism & Catering
20160904	Male	Tourism & Catering
20160905	Male	Tourism & Catering
20160906	Male	N/A
20160907	Male	Tourism & Catering
20160908	Male	Tourism & Catering
20160909	Male	Tourism & Catering
20160910	Male	Tourism & Catering
20160911	Male	N/A
20160912	Male	Tourism & Catering
20160913	Male	Tourism & Catering
20160914	Male	Tourism & Catering
20160915	Male	Tourism & Catering
20160916	Female	Tourism & Catering
20160917	Female	Tourism & Catering
20160918	Female	Tourism & Catering
20160919	Female	Tourism & Catering
20160920	Female	Tourism & Catering
20160921	Female	Tourism & Catering
20160922	Female	Tourism & Catering
20160923	Female	Tourism & Catering
20160924	Female	Tourism & Catering
20160925	Female	Tourism & Catering
20160926	Female	Tourism & Catering
20160927	Female	Tourism & Catering
20160928	Female	Tourism & Catering
20160929	Female	Tourism & Catering
20160930	Female	Tourism & Catering
20161001	Male	Tourism & Catering
20161002	Male	Tourism & Catering
20161003	Male	Tourism & Catering
20161004	Female	Tourism & Catering
20161005	Female	Tourism & Catering
20161006	Female	Tourism & Catering
20161007	Female	Tourism & Catering
20161008	Female	Tourism & Catering
20161009	Female	Tourism & Catering
20161010	Female	Tourism & Catering
20161011	Female	Tourism & Catering
20161012	Female	Tourism & Catering
20161013	Female	Tourism & Catering
20161014	Female	Tourism & Catering
20161015	Female	Tourism & Catering
20161016	Female	Tourism & Catering
20161017	Female	Tourism & Catering
20161018	Female	Tourism & Catering
20161019	Female	Tourism & Catering
20161020	Female	Tourism & Catering
20161021	Female	Tourism & Catering
20161022	Female	Tourism & Catering
20161023	Female	Tourism & Catering
20161101	Female	Tourism & Catering
20161102	Female	Tourism & Catering
20161103	Female	Tourism & Catering
20161104	Male	Tourism & Catering
20161105	Female	Tourism & Catering
20161106	Female	Tourism & Catering
20161107	Female	Tourism & Catering
20161108	Female	Tourism & Catering
20161109	Male	Tourism & Catering
20161110	Female	Tourism & Catering
20161111	Female	Tourism & Catering
20161112	Female	Tourism & Catering
20161113	Male	Tourism & Catering
20161114	Female	Tourism & Catering
20161115	Male	Tourism & Catering
20161116	Female	Tourism & Catering
20161117	Female	Tourism & Catering
20161118	Male	Tourism & Catering
20161119	Female	Tourism & Catering
20161120	Female	Tourism & Catering
20161121	Female	Tourism & Catering
20161122	Female	Tourism & Catering
20161123	Male	Tourism & Catering
20161124	Female	Tourism & Catering
20161125	Female	Tourism & Catering
20161126	Female	Tourism & Catering
20161127	Male	Tourism & Catering
20161128	Female	Tourism & Catering
20161129	Female	Tourism & Catering
20161130	Female	Tourism & Catering
20161131	Male	Tourism & Catering
20161132	Female	Tourism & Catering
20161133	Female	Tourism & Catering
20161134	Female	Tourism & Catering
20161135	Female	Tourism & Catering
20161136	Female	Tourism & Catering
20161201	Male	Information & Technology
20161202	Male	Information & Technology
20161203	Male	Information & Technology
20161204	Male	Information & Technology
20161205	Male	Information & Technology
20161206	Male	Information & Technology
20161207	Female	Information & Technology
20161208	Female	Information & Technology
20161209	Female	Information & Technology
20161210	Female	Information & Technology
20161211	Female	Information & Technology
20161212	Female	Information & Technology
20161213	Female	Information & Technology
20161214	Female	Information & Technology
20161215	Female	Information & Technology
20161216	Female	Information & Technology
20161217	Female	Information & Technology
20161218	Female	Information & Technology
20161219	Female	Information & Technology
20161220	Female	Information & Technology
20161221	Female	Information & Technology
20161222	Female	Information & Technology
20161223	Female	Information & Technology
20161224	Female	Information & Technology
20161225	Female	Information & Technology
20161226	Female	Information & Technology
20161227	Female	Information & Technology
20161228	Female	Information & Technology
20161229	Female	Information & Technology
20161230	Female	Information & Technology
20161231	Female	Information & Technology
20161232	Female	Information & Technology
20161233	Female	Information & Technology
20161234	Female	Information & Technology
20161235	Female	Information & Technology
20161236	Female	Information & Technology
20161237	Female	Information & Technology
20161238	Female	Information & Technology
20161239	Female	Information & Technology
20161240	Female	Information & Technology
20161301	Male	Information & Technology
20161302	Male	Information & Technology
20161303	Male	Information & Technology
20161304	Male	Information & Technology
20161305	Male	Information & Technology
20161306	Male	Information & Technology
20161307	Female	Information & Technology
20161308	Female	Information & Technology
20161309	Female	Information & Technology
20161310	Female	Information & Technology
20161311	Female	Information & Technology
20161312	Female	Information & Technology
20161313	Female	Information & Technology
20161314	Female	Information & Technology
20161315	Female	Information & Technology
20161316	Female	Information & Technology
20161317	Female	Information & Technology
20161318	Female	Information & Technology
20161319	Female	Information & Technology
20161320	Female	Information & Technology
20161321	Female	Information & Technology
20161322	Female	Information & Technology
20161323	Female	Information & Technology
20161324	Female	Information & Technology
20161325	Female	Information & Technology
20161326	Female	Information & Technology
20161327	Female	Information & Technology
20161328	Female	Information & Technology
20161329	Female	Information & Technology
20161330	Female	Information & Technology
20161331	Female	Information & Technology
20161332	Female	Information & Technology
20161333	Female	Information & Technology
20161334	Female	Information & Technology
20161335	Female	Information & Technology
20161336	Male	Information & Technology
20161401	Male	Information & Technology
20161402	Male	Information & Technology
20161404	Male	Information & Technology
20161405	Male	Information & Technology
20161406	Female	Information & Technology
20161407	Female	Information & Technology
20161408	Female	Information & Technology
20161409	Female	Information & Technology
20161410	Female	Information & Technology
20161411	Female	Information & Technology
20161412	Female	Information & Technology
20161413	Female	Information & Technology
20161414	Female	Information & Technology
20161415	Female	Information & Technology
20161416	Female	Information & Technology
20161417	Female	Information & Technology
20161418	Female	Information & Technology
20161419	Female	Information & Technology
20161420	Female	Information & Technology
20161421	Female	Information & Technology
20161422	Female	Information & Technology
20161423	Female	Information & Technology
20161424	Female	Information & Technology
20161425	Female	Information & Technology
20161426	Female	Information & Technology
20161427	Female	Information & Technology
20161428	Female	Information & Technology
20161429	Female	Information & Technology
20161430	Female	Information & Technology
20161431	Female	Information & Technology
20161432	Female	Information & Technology
20161433	Male	Information & Technology
20161501	Male	Information & Technology
20161502	Male	Information & Technology
20161504	Male	Information & Technology
20161505	Male	Information & Technology
20161506	Male	Information & Technology
20161507	Female	Information & Technology
20161508	Female	Information & Technology
20161509	Female	Information & Technology
20161511	Female	Information & Technology
20161512	Female	Information & Technology
20161513	Female	Information & Technology
20161514	Female	Information & Technology
20161515	Female	Information & Technology
20161516	Female	Information & Technology
20161517	Female	Information & Technology
20161518	Female	Information & Technology
20161519	Female	Information & Technology
20161520	Female	Information & Technology
20161521	Female	Information & Technology
20161522	Female	Information & Technology
20161523	Female	Information & Technology
20161524	Female	Information & Technology
20161525	Female	Information & Technology
20161526	Female	Information & Technology
20161527	Female	Information & Technology
20161528	Female	Information & Technology
20161529	Female	Information & Technology
20161530	Female	Information & Technology
20161531	Female	Information & Technology
20161532	Female	Information & Technology
20161533	Female	Information & Technology
20161534	Female	Information & Technology
20161535	Female	Information & Technology
20161536	Female	Information & Technology
20161537	Female	Information & Technology
20161538	Female	Information & Technology
20161601	Male	Information & Technology
20161602	Male	Information & Technology
20161603	Male	Information & Technology
20161604	Male	Information & Technology
20161605	Male	Information & Technology
20161606	Male	Information & Technology
20161607	Male	Information & Technology
20161608	Male	Information & Technology
20161609	Male	Information & Technology
20161610	Male	Information & Technology
20161611	Male	Information & Technology
20161612	Male	Information & Technology
20161613	Male	Information & Technology
20161614	Male	Information & Technology
20161615	Male	Information & Technology
20161616	Male	Information & Technology
20161617	Male	Information & Technology
20161618	Male	Information & Technology
20161619	Male	Information & Technology
20161620	Male	Information & Technology
20161621	Male	Information & Technology
20161622	Male	Information & Technology
20161623	Male	Information & Technology
20161624	Male	Information & Technology
20161625	Male	Information & Technology
20161626	Female	Information & Technology
20161627	Female	Information & Technology
20161628	Female	Information & Technology
20161629	Female	Information & Technology
20161630	Female	Information & Technology
20161631	Female	Information & Technology
20161632	Female	Information & Technology
20161633	Female	Information & Technology
20161634	Female	Information & Technology
20161635	Female	Information & Technology
20161701	Male	Information & Technology
20161702	Male	Information & Technology
20161703	Male	Information & Technology
20161704	Male	Information & Technology
20161705	Male	Information & Technology
20161706	Male	Information & Technology
20161707	Male	Information & Technology
20161708	Male	Information & Technology
20161709	Male	Information & Technology
20161710	Male	Information & Technology
20161711	Male	Information & Technology
20161712	Male	Information & Technology
20161713	Male	Information & Technology
20161714	Male	Information & Technology
20161716	Male	Information & Technology
20161717	Male	Information & Technology
20161718	Male	Information & Technology
20161719	Male	Information & Technology
20161720	Male	Information & Technology
20161721	Male	Information & Technology
20161722	Male	Information & Technology
20161723	Female	Information & Technology
20161724	Female	Information & Technology
20161725	Female	Information & Technology
20161726	Female	Information & Technology
20161727	Female	Information & Technology
20161728	Female	Information & Technology
20161729	Female	Information & Technology
20161730	Female	Information & Technology
20161731	Female	Information & Technology
20161732	Female	Information & Technology
20161733	Female	Information & Technology
20161734	Female	Information & Technology
20161735	Female	Information & Technology
20161736	Female	Information & Technology
20161801	Male	Information & Technology
20161802	Male	Information & Technology
20161803	Male	Information & Technology
20161804	Male	Information & Technology
20161805	Male	Information & Technology
20161806	Male	Information & Technology
20161807	Male	Information & Technology
20161808	Male	Information & Technology
20161809	Male	Information & Technology
20161810	Male	Information & Technology
20161811	Male	Information & Technology
20161812	Male	Information & Technology
20161813	Male	Information & Technology
20161814	Male	Information & Technology
20161815	Male	Information & Technology
20161816	Male	Information & Technology
20161817	Male	Information & Technology
20161818	Male	Information & Technology
20161819	Male	Information & Technology
20161820	Male	Information & Technology
20161821	Male	Information & Technology
20161822	Male	Information & Technology
20161823	Male	N/A
20161824	Male	N/A
20161825	Male	Information & Technology
20161826	Female	Information & Technology
20161827	Female	Information & Technology
20161828	Female	Information & Technology
20161829	Female	Information & Technology
20161830	Female	Information & Technology
20161831	Female	Information & Technology
20161832	Female	Information & Technology
20161833	Female	Information & Technology
20161834	Female	Information & Technology
20161835	Female	Information & Technology
20161836	Female	Information & Technology
20161837	Female	Information & Technology
20161838	Female	Information & Technology
20161839	Female	Information & Technology
20161901	Male	Information & Technology
20161902	Male	Information & Technology
20161903	Male	Information & Technology
20161905	Male	Information & Technology
20161906	Male	Information & Technology
20161907	Male	Information & Technology
20161908	Male	Information & Technology
20161909	Male	Information & Technology
20161910	Male	Information & Technology
20161911	Male	Information & Technology
20161912	Male	Information & Technology
20161913	Male	Information & Technology
20161914	Male	N/A
20161915	Male	Information & Technology
20161916	Male	N/A
20161917	Male	Information & Technology
20161918	Male	Information & Technology
20161919	Male	Information & Technology
20161921	Male	Information & Technology
20161922	Male	Information & Technology
20161923	Male	Information & Technology
20161925	Male	N/A
20161926	Male	Information & Technology
20161927	Male	Information & Technology
20161928	Male	Information & Technology
20161929	Male	Information & Technology
20161930	Male	Information & Technology
20161931	Male	Information & Technology
20161932	Male	Information & Technology
20161933	Male	Information & Technology
20161934	Male	Information & Technology
20161935	Male	N/A
20161936	Male	Information & Technology
20161937	Male	Information & Technology
20161938	Male	Information & Technology
20161939	Female	Information & Technology
20161940	Female	Information & Technology
20161941	Female	Information & Technology
20161942	Female	Information & Technology
20161943	Female	Information & Technology
20161944	Female	Information & Technology
20161945	Female	Information & Technology
20161946	Female	Information & Technology
20162001	Male	Information & Technology
20162002	Male	Information & Technology
20162003	Male	Information & Technology
20162004	Male	Information & Technology
20162005	Male	Information & Technology
20162006	Male	Information & Technology
20162007	Male	Information & Technology
20162008	Male	Information & Technology
20162009	Male	Information & Technology
20162010	Male	Information & Technology
20162011	Male	Information & Technology
20162012	Male	Information & Technology
20162013	Male	Information & Technology
20162014	Male	Information & Technology
20162015	Male	Information & Technology
20162016	Male	Information & Technology
20162017	Male	Information & Technology
20162018	Male	Information & Technology
20162019	Male	Information & Technology
20162020	Male	Information & Technology
20162021	Male	Information & Technology
20162022	Male	Information & Technology
20162023	Male	Information & Technology
20162024	Male	Information & Technology
20162025	Male	Information & Technology
20162026	Male	Information & Technology
20162027	Male	Information & Technology
20162028	Female	Information & Technology
20162029	Female	Information & Technology
20162030	Female	Information & Technology
20162031	Female	Information & Technology
20162032	Female	Information & Technology
20162033	Female	Information & Technology
20162034	Female	Information & Technology
20162035	Female	Information & Technology
20162036	Female	Information & Technology
20162037	Female	Information & Technology
20162038	Female	Information & Technology
20162039	Female	Information & Technology
20162040	Female	Information & Technology
20162041	Female	Information & Technology
20162042	Female	Information & Technology
20162043	Female	Information & Technology
20162044	Female	Information & Technology
20162045	Female	Information & Technology
20162046	Female	Information & Technology
20162101	Male	Information & Technology
20162102	Male	Information & Technology
20162103	Male	Information & Technology
20162104	Male	Information & Technology
20162105	Male	Information & Technology
20162106	Male	Information & Technology
20162107	Male	Information & Technology
20162108	Male	Information & Technology
20162109	Male	Information & Technology
20162110	Male	Information & Technology
20162111	Male	Information & Technology
20162112	Male	Information & Technology
20162113	Male	Information & Technology
20162114	Male	Information & Technology
20162115	Male	Information & Technology
20162116	Male	Information & Technology
20162118	Male	Information & Technology
20162119	Male	Information & Technology
20162120	Male	Information & Technology
20162121	Female	Information & Technology
20162122	Female	Information & Technology
20162123	Female	Information & Technology
20162124	Female	Information & Technology
20162125	Female	Information & Technology
20162126	Female	Information & Technology
20162127	Female	Information & Technology
20162128	Female	Information & Technology
20162129	Female	Information & Technology
20162130	Female	Information & Technology
20162131	Female	Information & Technology
20162132	Female	Information & Technology
20162133	Female	Information & Technology
20162134	Female	Information & Technology
20162135	Female	Information & Technology
20162136	Female	Information & Technology
20162137	Female	Information & Technology
20162138	Female	Information & Technology
20162139	Female	Information & Technology
20162140	Female	Information & Technology
20162141	Female	Information & Technology
20162142	Female	Information & Technology
20162143	Female	Information & Technology
20162144	Female	Information & Technology
20162201	Male	Information & Technology
20162202	Male	Information & Technology
20162203	Male	Information & Technology
20162204	Male	Information & Technology
20162205	Male	Information & Technology
20162206	Male	Information & Technology
20162207	Male	Information & Technology
20162208	Male	Information & Technology
20162209	Male	Information & Technology
20162210	Male	Information & Technology
20162211	Male	Information & Technology
20162212	Male	Information & Technology
20162213	Male	Information & Technology
20162214	Male	Information & Technology
20162215	Male	Information & Technology
20162216	Male	Information & Technology
20162217	Male	Information & Technology
20162218	Male	Information & Technology
20162219	Male	Information & Technology
20162220	Female	Information & Technology
20162221	Female	Information & Technology
20162222	Female	Information & Technology
20162223	Female	Information & Technology
20162224	Female	Information & Technology
20162225	Female	Information & Technology
20162226	Female	Information & Technology
20162227	Male	Information & Technology
20162228	Female	Information & Technology
20162229	Female	Information & Technology
20162230	Female	Information & Technology
20162231	Female	Information & Technology
20162232	Female	Information & Technology
20162233	Female	Information & Technology
20162234	Female	Information & Technology
20162235	Female	Information & Technology
20162236	Female	Information & Technology
20162237	Female	Information & Technology
20162238	Female	Information & Technology
20162239	Female	Information & Technology
20162240	Female	Information & Technology
20162241	Female	Information & Technology
20162242	Female	Information & Technology
20162243	Female	Information & Technology
20162244	Female	Information & Technology
20162301	Male	Information & Technology
20162302	Male	Information & Technology
20162303	Male	Information & Technology
20162304	Male	Information & Technology
20162305	Male	Information & Technology
20162306	Male	Information & Technology
20162307	Male	Information & Technology
20162308	Male	Information & Technology
20162309	Male	Information & Technology
20162310	Male	Information & Technology
20162311	Male	Information & Technology
20162312	Male	Information & Technology
20162313	Male	Information & Technology
20162314	Male	Information & Technology
20162315	Male	Information & Technology
20162316	Male	Information & Technology
20162317	Male	Information & Technology
20162318	Male	Information & Technology
20162319	Male	Information & Technology
20162320	Female	Information & Technology
20162321	Female	Information & Technology
20162322	Female	Information & Technology
20162323	Female	Information & Technology
20162324	Female	Information & Technology
20162325	Female	Information & Technology
20162326	Female	Information & Technology
20162327	Female	Information & Technology
20162328	Female	Information & Technology
20162329	Female	Information & Technology
20162330	Female	Information & Technology
20162331	Female	Information & Technology
20162332	Female	Information & Technology
20162333	Female	Information & Technology
20162334	Female	Information & Technology
20162335	Female	Information & Technology
20162336	Female	Information & Technology
20162337	Female	Information & Technology
20162338	Female	Information & Technology
20162339	Female	Information & Technology
20162340	Female	Information & Technology
20162341	Female	Information & Technology
20162342	Female	Information & Technology
20162401	Male	Information & Technology
20162402	Male	Information & Technology
20162403	Male	Information & Technology
20162404	Male	Information & Technology
20162405	Male	Information & Technology
20162407	Male	Information & Technology
20162408	Male	Information & Technology
20162409	Male	Information & Technology
20162410	Male	Information & Technology
20162411	Male	Information & Technology
20162412	Male	Information & Technology
20162413	Male	Information & Technology
20162414	Male	Information & Technology
20162415	Male	Information & Technology
20162416	Male	Information & Technology
20162417	Male	Information & Technology
20162418	Female	Information & Technology
20162419	Female	Information & Technology
20162420	Female	Information & Technology
20162421	Female	Information & Technology
20162422	Female	Information & Technology
20162423	Female	Information & Technology
20162424	Female	Information & Technology
20162425	Female	Information & Technology
20162426	Female	Information & Technology
20162427	Female	Information & Technology
20162428	Female	Information & Technology
20162429	Female	Information & Technology
20162430	Female	Information & Technology
20162431	Female	Information & Technology
20162432	Female	Information & Technology
20162433	Female	Information & Technology
20162434	Female	Information & Technology
20162435	Female	Information & Technology
20162436	Female	Information & Technology
20162437	Female	Information & Technology
20162438	Female	Information & Technology
20162439	Female	Information & Technology
20162501	Male	Information & Technology
20162502	Male	Information & Technology
20162503	Male	Information & Technology
20162504	Male	Information & Technology
20162505	Male	Information & Technology
20162506	Male	Information & Technology
20162507	Male	Information & Technology
20162508	Male	Information & Technology
20162509	Male	N/A
20162510	Male	Information & Technology
20162511	Male	Information & Technology
20162512	Male	Information & Technology
20162513	Male	Information & Technology
20162514	Male	Information & Technology
20162515	Female	Information & Technology
20162516	Female	Information & Technology
20162517	Female	Information & Technology
20162518	Female	Information & Technology
20162519	Female	Information & Technology
20162520	Female	Information & Technology
20162521	Female	Information & Technology
20162522	Female	Information & Technology
20162523	Female	Information & Technology
20162524	Female	Information & Technology
20162525	Female	Information & Technology
20162526	Female	Information & Technology
20162527	Female	Information & Technology
20162528	Female	Information & Technology
20162529	Female	Information & Technology
20162530	Female	Information & Technology
20162531	Female	Information & Technology
20162532	Female	Information & Technology
20162533	Female	Information & Technology
20162534	Female	Information & Technology
20162535	Female	Information & Technology
20162536	Female	Information & Technology
20162537	Female	Information & Technology
20162538	Female	Information & Technology
20162539	Female	Information & Technology
20162540	Female	Information & Technology
20162541	Female	Information & Technology
20162542	Female	Information & Technology
20162543	Female	Information & Technology
20162544	Female	Information & Technology
20162545	Female	Information & Technology
20162546	Female	Information & Technology
20162547	Female	Information & Technology
20162601	Male	Information & Technology
20162602	Male	Information & Technology
20162603	Male	Information & Technology
20162604	Male	Information & Technology
20162605	Male	Information & Technology
20162606	Male	Information & Technology
20162607	Male	Information & Technology
20162608	Male	Information & Technology
20162609	Male	Information & Technology
20162610	Male	Information & Technology
20162611	Male	Information & Technology
20162612	Male	N/A
20162613	Male	Information & Technology
20162614	Male	Information & Technology
20162615	Female	Information & Technology
20162616	Female	Information & Technology
20162617	Female	Information & Technology
20162618	Female	Information & Technology
20162619	Female	Information & Technology
20162620	Female	Information & Technology
20162621	Female	Information & Technology
20162622	Female	Information & Technology
20162623	Female	Information & Technology
20162624	Female	Information & Technology
20162625	Female	Information & Technology
20162626	Female	Information & Technology
20162627	Female	Information & Technology
20162628	Female	Information & Technology
20162629	Female	Information & Technology
20162630	Female	Information & Technology
20162631	Female	Information & Technology
20162632	Female	Information & Technology
20162633	Female	Information & Technology
20162634	Female	Information & Technology
20162635	Female	Information & Technology
20162636	Female	Information & Technology
20162637	Female	Information & Technology
20162638	Female	Information & Technology
20162639	Female	Information & Technology
20162640	Female	Information & Technology
20162641	Female	Information & Technology
20162642	Female	Information & Technology
20162643	Female	Information & Technology
20162644	Female	Information & Technology
20162645	Female	Information & Technology
20162646	Female	N/A
20162701	Male	Information & Technology
20162702	Male	Information & Technology
20162703	Male	Information & Technology
20162704	Male	Information & Technology
20162705	Male	Information & Technology
20162706	Male	Information & Technology
20162707	Male	Information & Technology
20162708	Male	Information & Technology
20162709	Male	Information & Technology
20162710	Male	Information & Technology
20162711	Female	Information & Technology
20162712	Female	Information & Technology
20162713	Female	Information & Technology
20162714	Female	Information & Technology
20162715	Female	Information & Technology
20162716	Female	Information & Technology
20162717	Female	Information & Technology
20162718	Female	Information & Technology
20162719	Female	Information & Technology
20162720	Female	Information & Technology
20162721	Female	Information & Technology
20162722	Female	Information & Technology
20162723	Female	Information & Technology
20162724	Female	Information & Technology
20162725	Female	Information & Technology
20162726	Female	Information & Technology
20162727	Female	Information & Technology
20162728	Female	Information & Technology
20162729	Female	Information & Technology
20162730	Female	Information & Technology
20162731	Female	Information & Technology
20162732	Female	Information & Technology
20162733	Female	Information & Technology
20162734	Female	Information & Technology
20162735	Female	Information & Technology
20162736	Female	Information & Technology
20162801	Male	Accounting
20162802	Male	Tourism & Catering
20162803	Male	Accounting
20162804	Male	Accounting
20162805	Male	Accounting
20162806	Male	Accounting
20162807	Female	Accounting
20162808	Female	Accounting
20162809	Female	Accounting
20162810	Female	Accounting
20162811	Female	Accounting
20162812	Female	Accounting
20162813	Female	Accounting
20162814	Female	Accounting
20162815	Female	Accounting
20162816	Female	Accounting
20162817	Female	Accounting
20162818	Female	Accounting
20162819	Female	Accounting
20162820	Female	Accounting
20162821	Female	Accounting
20162822	Female	Accounting
20162823	Female	Accounting
20162824	Female	Accounting
20162825	Female	Accounting
20162826	Female	Accounting
20162827	Female	Accounting
20162828	Female	Accounting
20162829	Female	Accounting
20162830	Female	Accounting
20162831	Female	Accounting
20162832	Female	Accounting
20162833	Female	Accounting
20162834	Female	Accounting
20162835	Female	Accounting
20162836	Female	Accounting
20162837	Female	Accounting
20162838	Female	Accounting
20162839	Female	Accounting
20162840	Female	Accounting
20162841	Female	Accounting
20162842	Female	Accounting
20162843	Female	Accounting
20162844	Female	Accounting
20162845	Female	Accounting
20162846	Female	Accounting
20162847	Female	Accounting
20162848	Female	Accounting
20162849	Female	Accounting
20162901	Male	Accounting
20162902	Male	Accounting
20162903	Male	Accounting
20162904	Male	Accounting
20162905	Male	Accounting
20162906	Male	Accounting
20162907	Male	Accounting
20162908	Male	Accounting
20162909	Male	Accounting
20162910	Female	Accounting
20162911	Female	Accounting
20162912	Female	Accounting
20162913	Female	Accounting
20162914	Female	Accounting
20162915	Female	Accounting
20162916	Female	Accounting
20162917	Female	Accounting
20162918	Female	Accounting
20162919	Female	Accounting
20162920	Female	Accounting
20162921	Female	Accounting
20162922	Female	Accounting
20162923	Female	Accounting
20162924	Female	Accounting
20162925	Female	Accounting
20162926	Female	Accounting
20162927	Female	Accounting
20162928	Female	Accounting
20162929	Female	Accounting
20162930	Female	Accounting
20162931	Female	Accounting
20162932	Female	Accounting
20162933	Female	Accounting
20162934	Female	Accounting
20162935	Female	Accounting
20162936	Female	Accounting
20162937	Female	Accounting
20162938	Female	Accounting
20162939	Female	Accounting
20162940	Female	Accounting
20162941	Female	Accounting
20162942	Female	Accounting
20162943	Female	Accounting
20162944	Female	Accounting
20162945	Female	Accounting
20162946	Female	Accounting
20162947	Female	Accounting
20162948	Female	Accounting
20162949	Female	Accounting
20162950	Female	Accounting
20162951	Female	Accounting
20162952	Female	Accounting
20162953	Female	Accounting
20163001	Male	Accounting
20163002	Male	Accounting
20163003	Male	Accounting
20163004	Male	Accounting
20163005	Male	Accounting
20163006	Male	N/A
20163007	Male	Accounting
20163008	Male	Accounting
20163009	Male	Accounting
20163010	Male	Accounting
20163011	Male	Accounting
20163012	Male	N/A
20163013	Male	Accounting
20163014	Male	Accounting
20163015	Male	Accounting
20163016	Male	Accounting
20163017	Male	Accounting
20163018	Male	Accounting
20163019	Male	Accounting
20163020	Male	Accounting
20163021	Male	Accounting
20163022	Female	Accounting
20163023	Female	Accounting
20163024	Female	Accounting
20163025	Female	Accounting
20163026	Female	Accounting
20163027	Female	Accounting
20163028	Female	Accounting
20163029	Female	Accounting
20163030	Female	Accounting
20163031	Female	Accounting
20163032	Female	Accounting
20163033	Female	Accounting
20163034	Female	Accounting
20163035	Female	Accounting
20163036	Female	Accounting
20163037	Female	Accounting
20163038	Female	Accounting
20163039	Female	Accounting
20163040	Female	Accounting
20163041	Female	Accounting
20163042	Female	Accounting
20163043	Female	Accounting
20163044	Female	Accounting
20163101	Male	Accounting
20163102	Male	Accounting
20163103	Male	Accounting
20163104	Male	Accounting
20163105	Male	Accounting
20163106	Male	Accounting
20163107	Male	Accounting
20163108	Male	Accounting
20163109	Male	Accounting
20163110	Male	Accounting
20163111	Female	Accounting
20163112	Female	Accounting
20163113	Female	Accounting
20163114	Female	Accounting
20163115	Female	Accounting
20163116	Female	Accounting
20163117	Female	Accounting
20163118	Female	Accounting
20163119	Female	Accounting
20163120	Female	Accounting
20163121	Female	Accounting
20163122	Female	Accounting
20163123	Female	Accounting
20163124	Female	Accounting
20163125	Female	Accounting
20163126	Female	Accounting
20163127	Female	Accounting
20163128	Female	Accounting
20163129	Female	Accounting
20163130	Female	Accounting
20163131	Female	Accounting
20163132	Female	Accounting
20163133	Female	Accounting
20163134	Female	Accounting
20163135	Female	Accounting
20163136	Female	Accounting
20163137	Female	Accounting
20163138	Female	Accounting
20163139	Female	Accounting
20163201	Male	Accounting
20163202	Male	Accounting
20163203	Male	Accounting
20163204	Male	Accounting
20163205	Female	Accounting
20163206	Female	Accounting
20163207	Female	Accounting
20163208	Female	Accounting
20163209	Female	Accounting
20163210	Female	Accounting
20163211	Female	Accounting
20163212	Female	Accounting
20163213	Female	Accounting
20163214	Female	Accounting
20163215	Female	Accounting
20163216	Female	Accounting
20163217	Female	Accounting
20163218	Female	Accounting
20163219	Female	Accounting
20163220	Female	Accounting
20163221	Female	Accounting
20163222	Female	Accounting
20163223	Female	Accounting
20163224	Female	Accounting
20163225	Female	Accounting
20163226	Female	Accounting
20163227	Female	Accounting
20163228	Female	Accounting
20163229	Female	Accounting
20163230	Female	Accounting
20163231	Female	Accounting
20163232	Female	Accounting
20163233	Female	Accounting
20163234	Female	Accounting
20163235	Female	Accounting
20163236	Female	Accounting
20163237	Female	Accounting
20163238	Female	Accounting
20163239	Female	Accounting
20163240	Female	Accounting
20163241	Female	Accounting
20163242	Female	Accounting
20163243	Female	Accounting
20163244	Female	Accounting
20163245	Female	Accounting
20163301	Male	Accounting
20163302	Male	Accounting
20163303	Male	Accounting
20163304	Male	Accounting
20163305	Male	Accounting
20163306	Male	Accounting
20163307	Female	Accounting
20163308	Female	Accounting
20163309	Female	Accounting
20163310	Female	Accounting
20163311	Female	Accounting
20163312	Female	Accounting
20163313	Female	Accounting
20163314	Female	Accounting
20163315	Female	Accounting
20163316	Female	Accounting
20163317	Female	Accounting
20163318	Female	Accounting
20163319	Female	Accounting
20163320	Female	Accounting
20163321	Female	Accounting
20163322	Female	Accounting
20163323	Female	Accounting
20163324	Female	Accounting
20163325	Female	Accounting
20163326	Female	Accounting
20163327	Female	Accounting
20163328	Female	Accounting
20163329	Female	Accounting
20163330	Female	Accounting
20163331	Female	Accounting
20163332	Female	Accounting
20163333	Female	Accounting
20163334	Female	Accounting
20163335	Female	Accounting
20163336	Female	Accounting
20163337	Female	Accounting
20163338	Female	Accounting
20163339	Female	Accounting
20163340	Female	Accounting
20163341	Female	Accounting
20163342	Female	N/A
20163343	Female	Accounting
20163344	Female	Accounting
20163345	Female	Accounting
20163346	Female	Accounting
20163347	Female	Accounting
20163348	Female	Accounting
20163349	Female	Accounting
20163350	Female	Accounting
20163351	Female	Accounting
20163352	Female	Accounting
20163401	Male	Accounting
20163402	Male	Accounting
20163403	Male	Accounting
20163404	Male	Accounting
20163405	Male	Accounting
20163406	Female	Accounting
20163407	Female	Accounting
20163408	Female	Accounting
20163409	Female	Accounting
20163410	Female	Accounting
20163411	Female	Accounting
20163412	Female	Accounting
20163413	Female	Accounting
20163414	Female	Accounting
20163415	Female	Accounting
20163416	Female	Accounting
20163417	Female	Accounting
20163419	Female	Accounting
20163420	Female	Accounting
20163421	Female	Accounting
20163422	Female	Accounting
20163423	Female	Accounting
20163424	Female	Accounting
20163425	Female	Accounting
20163426	Female	Accounting
20163427	Female	Accounting
20163428	Female	Accounting
20163429	Female	Accounting
20163430	Female	Accounting
20163431	Female	Accounting
20163432	Female	Accounting
20163433	Female	Accounting
20163434	Female	Accounting
20163435	Female	Accounting
20163436	Female	Accounting
20163437	Female	Accounting
20163438	Female	Accounting
20163439	Female	Accounting
20163440	Female	Accounting
20163441	Female	Accounting
20163442	Female	Accounting
20163443	Female	Accounting
20163444	Female	Accounting
20163445	Female	Accounting
20163446	Female	Accounting
20163447	Female	Accounting
20163448	Female	Accounting
20163449	Female	Accounting
20163450	Female	N/A
20163501	Male	Accounting
20163502	Male	Accounting
20163503	Male	Accounting
20163504	Male	Accounting
20163505	Male	Accounting
20163506	Male	Accounting
20163507	Male	Accounting
20163508	Male	Accounting
20163509	Female	Accounting
20163510	Female	Accounting
20163511	Female	Accounting
20163512	Female	Accounting
20163513	Female	Accounting
20163514	Female	Accounting
20163515	Female	Accounting
20163516	Female	Accounting
20163517	Female	Accounting
20163518	Female	Accounting
20163519	Female	Accounting
20163520	Female	Accounting
20163521	Female	Accounting
20163522	Female	Accounting
20163523	Female	Accounting
20163524	Female	Accounting
20163525	Female	Accounting
20163526	Female	Accounting
20163527	Female	Accounting
20163528	Female	Accounting
20163529	Female	Accounting
20163530	Female	Accounting
20163531	Female	Accounting
20163532	Female	Accounting
20163533	Female	Accounting
20163534	Female	Accounting
20163535	Female	Accounting
20163536	Female	Accounting
20163537	Female	Accounting
20163538	Female	Accounting
20163539	Female	Accounting
20163540	Female	Accounting
20163541	Female	Accounting
20163542	Female	Accounting
20163543	Female	Accounting
20163544	Female	Accounting
20163545	Female	Accounting
20163546	Female	Accounting
20163547	Female	Accounting
20163548	Female	Accounting
20163601	Male	Accounting
20163602	Male	Accounting
20163603	Male	Accounting
20163604	Male	Accounting
20163605	Male	Accounting
20163606	Male	Accounting
20163607	Male	Accounting
20163608	Female	Accounting
20163609	Female	Accounting
20163610	Female	Accounting
20163611	Female	N/A
20163612	Female	Accounting
20163613	Female	Accounting
20163614	Female	Accounting
20163615	Female	Accounting
20163616	Female	Accounting
20163617	Female	Accounting
20163618	Female	Accounting
20163619	Female	Accounting
20163620	Female	Accounting
20163621	Female	Accounting
20163622	Female	Accounting
20163623	Female	Accounting
20163624	Female	Accounting
20163625	Female	Accounting
20163626	Female	Accounting
20163627	Female	Accounting
20163628	Female	Accounting
20163629	Female	Accounting
20163630	Female	Accounting
20163631	Female	Accounting
20163632	Female	Accounting
20163633	Female	Accounting
20163635	Female	Accounting
20163636	Female	Accounting
20163637	Female	Accounting
20163638	Female	Accounting
20163640	Female	Accounting
20163641	Female	Accounting
20163642	Female	Accounting
20163643	Female	Accounting
20163644	Female	Accounting
20163645	Female	Accounting
20163646	Female	Accounting
20163647	Female	Accounting
20163648	Female	Accounting
20163649	Female	Accounting
20163650	Female	Accounting
20163651	Female	Accounting
20163701	Male	Accounting
20163702	Male	Accounting
20163703	Male	Accounting
20163704	Male	Accounting
20163705	Male	N/A
20163706	Female	Accounting
20163707	Female	Accounting
20163708	Female	Accounting
20163709	Female	Accounting
20163710	Female	Accounting
20163711	Female	Accounting
20163712	Female	Accounting
20163713	Female	Accounting
20163714	Female	Accounting
20163715	Female	Accounting
20163716	Female	Accounting
20163717	Female	Accounting
20163718	Female	Accounting
20163719	Female	Accounting
20163720	Female	Accounting
20163721	Female	Accounting
20163722	Female	Accounting
20163723	Female	Accounting
20163724	Female	Accounting
20163725	Female	Accounting
20163726	Female	Accounting
20163727	Female	Accounting
20163728	Female	Accounting
20163729	Female	Accounting
20163730	Female	Accounting
20163731	Female	Accounting
20163732	Female	Accounting
20163733	Female	Accounting
20163734	Female	Accounting
20163735	Female	Accounting
20163736	Female	Accounting
20163737	Female	Accounting
20163738	Female	Accounting
20163739	Female	Accounting
20163741	Female	Accounting
20163742	Female	Accounting
20163743	Female	Accounting
20163744	Female	Accounting
20163745	Female	Accounting
20163746	Female	Accounting
20163747	Female	Accounting
20163748	Female	Accounting
20163801	Male	Accounting
20163802	Male	Accounting
20163803	Male	Accounting
20163804	Male	Accounting
20163805	Male	Accounting
20163806	Male	Accounting
20163807	Female	Accounting
20163808	Female	Accounting
20163809	Female	Accounting
20163810	Female	Accounting
20163811	Female	Accounting
20163812	Female	Accounting
20163813	Female	Accounting
20163814	Female	Accounting
20163815	Female	Accounting
20163816	Female	Accounting
20163817	Female	Accounting
20163818	Female	Accounting
20163819	Female	Accounting
20163820	Female	Accounting
20163821	Female	Accounting
20163822	Female	Accounting
20163823	Female	Accounting
20163824	Female	Accounting
20163825	Female	Accounting
20163826	Female	Accounting
20163827	Female	Accounting
20163828	Female	Accounting
20163829	Female	Accounting
20163830	Female	Accounting
20163831	Female	Accounting
20163832	Female	Accounting
20163833	Female	Accounting
20163834	Female	Accounting
20163836	Female	N/A
20163837	Female	Accounting
20163838	Female	Accounting
20163839	Female	Accounting
20163840	Female	Accounting
20163841	Female	Accounting
20163842	Female	Accounting
20163843	Female	Accounting
20163844	Female	Accounting
20163845	Female	Accounting
20163846	Female	Accounting
20163847	Female	Accounting
20163848	Female	Accounting
20163849	Female	Accounting
20163850	Female	Accounting
20163901	Male	Accounting
20163902	Male	Accounting
20163903	Male	Accounting
20163904	Male	Accounting
20163905	Male	Accounting
20163906	Male	Accounting
20163907	Male	Accounting
20163908	Male	Accounting
20163909	Female	Accounting
20163910	Female	Accounting
20163911	Female	Accounting
20163912	Female	Accounting
20163913	Female	Accounting
20163914	Female	Accounting
20163915	Female	Accounting
20163916	Female	Accounting
20163917	Female	Accounting
20163918	Female	Accounting
20163919	Female	Accounting
20163920	Female	Accounting
20163921	Female	Accounting
20163922	Female	Accounting
20163923	Female	Accounting
20163924	Female	Accounting
20163925	Female	Accounting
20163926	Female	Accounting
20163927	Female	Accounting
20163928	Female	Accounting
20163929	Female	Accounting
20163930	Female	Accounting
20163931	Female	Accounting
20163932	Female	Accounting
20163933	Female	Accounting
20163934	Female	Accounting
20163935	Female	Accounting
20163936	Female	Accounting
20163937	Female	Accounting
20163938	Female	Accounting
20163939	Female	Accounting
20163940	Female	Accounting
20163941	Female	Accounting
20163942	Female	Accounting
20163943	Female	Accounting
20163944	Female	Accounting
20163945	Female	Accounting
20163946	Female	Accounting
20163947	Female	Accounting
20163948	Female	Accounting
20163949	Female	Accounting
20163950	Female	Accounting
20164001	Male	Accounting
20164002	Male	Accounting
20164003	Male	Accounting
20164004	Male	Accounting
20164005	Male	Accounting
20164007	Male	Accounting
20164008	Female	Accounting
20164009	Female	Accounting
20164010	Female	Accounting
20164011	Female	Accounting
20164012	Female	Accounting
20164013	Female	Accounting
20164014	Female	Accounting
20164015	Female	Accounting
20164016	Female	Accounting
20164018	Female	Accounting
20164019	Female	Accounting
20164020	Female	Accounting
20164021	Female	Accounting
20164022	Female	Accounting
20164023	Female	Accounting
20164024	Female	Accounting
20164025	Female	Accounting
20164026	Female	Accounting
20164027	Female	Accounting
20164028	Female	Accounting
20164029	Female	Accounting
20164030	Female	Accounting
20164031	Female	Accounting
20164032	Female	Accounting
20164033	Female	Accounting
20164034	Female	Accounting
20164035	Female	Accounting
20164036	Female	Accounting
20164037	Female	Accounting
20164038	Female	Accounting
20164039	Female	Accounting
20164040	Female	Accounting
20164041	Female	Accounting
20164042	Female	Accounting
20164043	Female	Accounting
20164044	Female	Accounting
20164045	Female	Accounting
20164046	Female	Accounting
20164047	Female	Accounting
20164048	Female	Accounting
20164049	Female	Accounting
20164050	Female	Accounting
20164051	Female	Accounting
20164052	Female	Accounting
20164053	Female	Accounting
20164054	Female	Accounting
20164055	Female	Accounting
20164056	Female	Accounting
20164057	Female	Accounting
20164058	Female	Accounting
20164059	Female	Accounting
20164060	Female	Accounting
20164061	Female	Accounting
20164101	Male	Accounting
20164102	Male	Accounting
20164103	Male	Accounting
20164104	Male	Accounting
20164105	Male	Accounting
20164106	Female	Accounting
20164107	Female	Accounting
20164108	Female	Accounting
20164109	Female	Accounting
20164110	Female	Accounting
20164111	Female	Accounting
20164112	Female	Accounting
20164113	Female	Accounting
20164114	Female	Accounting
20164115	Female	Accounting
20164116	Female	Accounting
20164117	Female	Accounting
20164118	Female	Accounting
20164119	Female	Accounting
20164120	Female	Accounting
20164121	Female	Accounting
20164122	Female	Accounting
20164123	Female	Accounting
20164124	Female	Accounting
20164125	Female	Accounting
20164126	Female	Accounting
20164127	Female	Accounting
20164128	Female	Accounting
20164129	Female	Accounting
20164130	Female	Accounting
20164131	Female	Accounting
20164132	Female	Accounting
20164133	Female	Accounting
20164134	Female	Accounting
20164135	Female	Accounting
20164136	Female	Accounting
20164137	Female	Accounting
20164138	Female	Accounting
20164201	Male	Accounting
20164202	Male	Accounting
20164203	Male	Accounting
20164204	Male	Accounting
20164205	Female	Accounting
20164206	Female	Accounting
20164207	Female	Accounting
20164208	Female	Accounting
20164209	Female	Accounting
20164210	Female	Accounting
20164211	Female	Accounting
20164212	Female	Accounting
20164213	Female	Accounting
20164214	Female	Accounting
20164215	Female	Accounting
20164216	Female	Accounting
20164217	Female	Accounting
20164218	Female	Accounting
20164219	Female	Accounting
20164220	Female	Accounting
20164221	Female	Accounting
20164222	Female	Accounting
20164223	Female	Accounting
20164224	Female	Accounting
20164225	Female	Accounting
20164226	Female	Accounting
20164227	Female	Accounting
20164228	Female	Accounting
20164229	Female	Accounting
20164230	Female	Accounting
20164231	Female	Accounting
20164232	Female	Accounting
20164233	Female	Accounting
20164234	Female	Accounting
20164235	Female	Accounting
20164236	Female	Accounting
20164237	Female	Accounting
20164238	Female	Accounting
20164239	Female	Accounting
20164240	Female	Accounting
20164241	Female	Accounting
20164242	Female	Accounting
20164243	Female	Accounting
20164244	Female	Accounting
20164245	Female	Accounting
20164246	Female	Accounting
20164247	Female	Accounting
20164248	Female	Accounting
20164249	Male	Accounting
20164301	Male	Accounting
20164302	Male	Accounting
20164304	Male	Accounting
20164305	Male	Accounting
20164306	Male	Accounting
20164307	Male	Accounting
20164308	Male	Accounting
20164309	Male	Accounting
20164310	Male	Accounting
20164311	Male	Accounting
20164312	Male	Accounting
20164313	Female	Accounting
20164314	Female	Accounting
20164315	Female	Accounting
20164316	Female	Accounting
20164317	Female	Accounting
20164318	Female	Accounting
20164319	Female	Accounting
20164320	Female	Accounting
20164321	Female	Accounting
20164322	Female	Accounting
20164323	Female	Accounting
20164324	Female	Accounting
20164325	Female	Accounting
20164326	Female	Accounting
20164327	Female	Accounting
20164328	Female	Accounting
20164329	Female	Accounting
20164330	Female	Accounting
20164331	Female	Accounting
20164332	Female	Accounting
20164333	Female	Accounting
20164334	Female	Accounting
20164335	Female	Accounting
20164336	Female	Accounting
20164337	Female	Accounting
20164338	Female	Accounting
20164339	Female	Accounting
20164340	Female	Accounting
20164341	Female	Accounting
20164342	Female	Accounting
20164343	Female	Accounting
20164344	Female	Accounting
20164345	Female	Accounting
20164346	Female	Accounting
20164347	Female	Accounting
20164401	Male	Accounting
20164402	Male	Accounting
20164403	Male	Accounting
20164404	Male	Accounting
20164405	Male	Accounting
20164406	Male	Accounting
20164407	Male	Accounting
20164408	Male	Accounting
20164409	Male	Accounting
20164410	Male	Accounting
20164411	Male	Accounting
20164412	Male	Accounting
20164413	Female	Accounting
20164414	Female	Accounting
20164415	Female	Accounting
20164416	Female	Accounting
20164417	Female	Accounting
20164418	Female	Accounting
20164419	Female	Accounting
20164420	Female	Accounting
20164421	Female	Accounting
20164422	Female	Accounting
20164423	Female	Accounting
20164424	Female	Accounting
20164425	Female	Accounting
20164426	Female	Accounting
20164427	Female	Accounting
20164428	Female	Accounting
20164429	Female	Accounting
20164430	Female	Accounting
20164431	Female	Accounting
20164432	Female	Accounting
20164433	Female	Accounting
20164434	Female	Accounting
20164435	Female	Accounting
20164436	Female	Accounting
20164437	Female	Accounting
20164438	Female	Accounting
20164439	Female	Accounting
20164440	Female	Accounting
20164441	Female	Accounting
20164442	Female	Accounting
20164443	Female	Accounting
20164444	Female	Accounting
20164445	Female	Accounting
20164446	Female	Accounting
20164447	Female	Accounting
20164448	Female	Accounting
20164449	Female	Accounting
20164501	Male	Accounting
20164502	Male	N/A
20164504	Male	Accounting
20164505	Male	Accounting
20164506	Male	Accounting
20164507	Male	Accounting
20164508	Male	Accounting
20164509	Male	Accounting
20164510	Female	Accounting
20164511	Female	Accounting
20164512	Female	Accounting
20164513	Female	N/A
20164514	Female	Accounting
20164515	Female	Accounting
20164516	Female	Accounting
20164517	Female	Accounting
20164518	Female	Accounting
20164519	Female	Accounting
20164520	Female	Accounting
20164521	Female	Accounting
20164522	Female	Accounting
20164523	Female	Accounting
20164524	Female	Accounting
20164525	Female	Accounting
20164526	Female	Accounting
20164527	Female	Accounting
20164528	Female	Accounting
20164529	Female	Accounting
20164530	Female	Accounting
20164531	Female	Accounting
20164532	Female	Accounting
20164533	Female	Accounting
20164534	Female	Accounting
20164535	Female	Accounting
20164536	Female	Accounting
20164537	Female	Accounting
20164538	Female	Accounting
20164539	Female	Accounting
20164540	Female	Accounting
20164541	Female	Accounting
20164542	Female	Accounting
20164543	Female	Accounting
20164544	Female	Accounting
20164545	Female	Accounting
20164546	Female	Accounting
20164547	Female	Accounting
20164601	Male	Accounting
20164602	Male	Accounting
20164603	Male	Accounting
20164604	Male	Accounting
20164605	Male	Accounting
20164606	Male	Accounting
20164607	Female	N/A
20164608	Female	Accounting
20164609	Female	Accounting
20164611	Female	Accounting
20164612	Female	Accounting
20164613	Female	Accounting
20164614	Female	Accounting
20164615	Female	Accounting
20164616	Female	Accounting
20164617	Female	Accounting
20164618	Female	Accounting
20164619	Female	Accounting
20164620	Female	Accounting
20164621	Female	Accounting
20164622	Female	Accounting
20164623	Female	Accounting
20164624	Female	Accounting
20164625	Female	Accounting
20164626	Female	Accounting
20164627	Female	Accounting
20164628	Female	Accounting
20164629	Female	Accounting
20164630	Female	Accounting
20164631	Female	Accounting
20164632	Female	Accounting
20164633	Female	Accounting
20164634	Female	Accounting
20164635	Female	N/A
20164637	Female	Accounting
20164638	Female	Accounting
20164639	Female	Accounting
20164640	Female	Accounting
20164641	Female	Accounting
20164642	Female	Accounting
20164643	Female	Accounting
20164644	Female	Accounting
20164645	Female	Accounting
20164646	Female	Accounting
20164647	Female	Accounting
20164701	Male	Accounting
20164702	Male	Accounting
20164703	Male	Accounting
20164704	Male	Accounting
20164705	Male	Accounting
20164706	Male	Accounting
20164707	Male	Accounting
20164708	Male	Accounting
20164709	Female	Accounting
20164710	Female	Accounting
20164711	Female	Accounting
20164712	Female	Accounting
20164713	Female	Accounting
20164714	Female	Accounting
20164715	Female	Accounting
20164716	Female	Accounting
20164717	Female	Accounting
20164718	Female	Accounting
20164719	Female	Accounting
20164720	Female	Accounting
20164721	Female	Accounting
20164722	Female	Accounting
20164723	Female	Accounting
20164724	Female	Accounting
20164725	Female	Accounting
20164726	Female	Accounting
20164727	Female	Accounting
20164728	Female	Accounting
20164729	Female	Accounting
20164730	Female	Accounting
20164731	Female	Accounting
20164732	Female	Accounting
20164733	Female	Accounting
20164734	Female	Accounting
20164735	Female	Accounting
20164736	Female	Accounting
20164737	Female	Accounting
20164738	Female	Accounting
20164739	Female	Accounting
20164740	Female	Accounting
20164741	Female	Accounting
20164742	Female	Accounting
20164743	Female	Accounting
20164744	Female	Accounting
20164745	Female	Accounting
20164746	Female	Accounting
20164747	Female	Accounting
20164748	Female	Accounting
20164749	Female	Accounting
20164750	Female	Accounting
20164801	Male	Accounting
20164803	Male	Accounting
20164804	Male	Accounting
20164805	Male	Accounting
20164806	Male	Accounting
20164807	Male	Accounting
20164808	Male	Accounting
20164809	Male	Accounting
20164810	Male	Accounting
20164811	Female	Accounting
20164812	Female	Accounting
20164813	Female	Accounting
20164814	Female	Accounting
20164815	Female	Accounting
20164816	Female	Accounting
20164817	Female	Accounting
20164818	Female	Accounting
20164819	Female	Accounting
20164820	Female	Accounting
20164821	Female	N/A
20164822	Female	Accounting
20164823	Female	Accounting
20164824	Female	Accounting
20164825	Female	Accounting
20164826	Female	Accounting
20164827	Female	Accounting
20164828	Female	Accounting
20164829	Female	Accounting
20164830	Female	Accounting
[truncated: 21,238 more rows]
