# Supplementary material for: Is MOOC really effective? Exploring the outcomes of MOOC adoption and its influencing factors in a higher educational institution in China
Source: PLoS One. 2025 Feb 24;20(2):e0317701. doi: 10.1371/journal.pone.0317701 (PMC11849841; doi:10.1371/journal.pone.0317701)
Supplement: S5 File — (XLS) [file pone.0317701.s005.xls]

## Sheet: sheet1
ID	Major	Performance
202102729	Computer Network Technology	65.58
202102507	Computer Network Technology	49.04
202107752	Big Data & Accounting	0.0
202107903	Big Data & Accounting	91.95
202102321	Modern housekeeping services and management	65.33
202007816	Audit	33.489999999999995
202103436	Internet of Things application technology	85.44
202000240	Hospitality management	72.67
202111438	Modern logistics management	71.56
202105630	Big data technology	64.34
202111034	Chain operation and management	95.45
2020999007	Other	0.0
202109736	E-commerce	75.29
202101329	Culinary Techniques & Nutrition	60.47
202000345	Hospitality management	71.35
202006149	Accounting	69.57
202105303	Advertising art design	72.56
202000345	Hospitality management	58.17
202110909	E-commerce（3+2）	68.72
201906848	Other	0.0
202102833	Computer Network Technology	73.92
202103142	Packaging planning and design	77.93
202110916	E-commerce（3+2）	60.58
202003128	Other	0.0
202010916	Marketing	54.650000000000006
202000213	Hospitality management	78.04
202009446	Chain management	74.8
202011338	International Business	65.76
202107614	Big Data & Accounting	73.82
202104506	Digital media technology	15.03
202109826	E-commerce	97.35
202106516	Statistics & Accounting	70.1
202111639	Digital media technology	74.44
202104719	Digital media technology	70.12
202106424	Statistics & Accounting	70.18
202109714	E-commerce	56.230000000000004
202100922	Food inspection and testing technology	70.93
202105418	Big data technology	58.88
202107825	Big Data & Accounting	95.62
202111426	Modern logistics management	67.59
202101327	Culinary Techniques & Nutrition	81.81
202003025	Other	63.53
202107736	Big Data & Accounting	63.94
202104543	Other	0.0
202001521	Chinese and Western pastry crafts	0.0
202111142	Modern logistics management	77.52
202109103	Other	0.0
202110740	E-commerce(Monograph)	60.77
202000318	Hospitality management	66.57
202106828	Project cost	68.36
202009314	Financial management	69.35
2020999039	E-commerce	0.0
202011321	International Business	79.62
202009845	Business Management	0.0
202004931	Big data technologywith the application	66.63
202009028	Internet Finance	0.0
202110625	International Economics and Trade	3.93
202108922	Wealth management	94.07
202110915	E-commerce（3+2）	71.09
202107852	Big Data & Accounting	95.94
202111344	Modern logistics management	0.0
202103511	Internet of Things application technology	68.56
202000623	Tourism management	65.47999999999999
202000138	Hospitality management	73.46000000000001
202110919	E-commerce（3+2）	75.91
202105604	Big data technology	94.45
202011024	Marketing	72.35000000000001
202109738	E-commerce	72.15
202109822	E-commerce	2.03
202100315	Tourism management	75.39
202111244	Modern logistics management	69.81
202100101	Tourism management	75.4
202111338	Modern logistics management	45.71
202111622	Digital media technology	76.24
202110920	E-commerce（3+2）	59.56
202108002	Big Data & Accounting	97.15
202007119	Accounting	40.15
202011338	International Business	65.9
202108713	Fintech applications	91.06
202106725	Other	0.0
202111102	Modern logistics management	73.7
202003701	Computer Network Technology	66.96
202107623	Big Data & Accounting	77.54
202104814	Digital media technology	74.92
202102303	Modern housekeeping services and management	73.42
202109734	E-commerce	19.3
202105306	Advertising art design	15.06
202111608	Digital media technology	76.1
202100701	Chinese and Western pastry crafts	95.02
202002711	Digital media application technology	54.33
202108201	Other	68.03
202110115	Marketing	68.93
202102739	Computer Network Technology	93.31
202108704	Fintech applications	0.0
202011458	International Economics and Trade	0.0
202109404	Other	0.0
202000708	Cooking technology and nutrition	71.88
202110829	Intelligent logistics technology	69.63
202101333	Other	63.61
202008851	Project cost	76.32
202000216	Hospitality management	69.12
202006440	Accounting	0.0
202000812	Cooking technology and nutrition	72.59
202105430	Big data technology	68.3
202107145	Big Data & Accounting	5.07
202101227	Other	69.47
202000730	Cooking technology and nutrition	68.07000000000001
202103029	Computer Network Technology	47.12
202107347	Big Data & Accounting	90.11
202000110	Hospitality management	69.21
202110934	E-commerce（3+2）	73.4
202110317	Marketing	95.92
202101519	Culinary Techniques & Nutrition（3+2）	72.54
202111720	Other	0.0
202106136	Smart product developmentwith the application	78.45
202107202	Big Data & Accounting	78.26
202000112	Hospitality management	60.49
202007303	Accounting	63.21
202005006	Cloud computing technologywith the application	67.75999999999999
202100144	Tourism management	59.06
202107919	Big Data & Accounting	64.57
202010711	Logistics management	78.58
202100536	Development and management of smart scenic spots	0.0
202100208	Other	0.17
202107609	Big Data & Accounting	70.2
202001418	Chinese and Western pastry crafts	70.26
202107402	Big Data & Accounting	69.26
202109921	E-commerce	37.18
202009710	Business Management	70.44
202107814	Other	73.33
202105619	Big data technology	94.08
202111316	Modern logistics management	35.06
202011242	Marketing	64.71000000000001
202004623	Big data technologywith the application	18.95
202102526	Computer Network Technology	0.0
202109835	E-commerce	57.8
202011427	International Economics and Trade	77.83
202106732	Other	39.58
202110533	International Business	58.71
202105643	Big data technology	72.31
202107546	Big Data & Accounting	77.52
202102733	Computer Network Technology	51.4
202102609	Computer Network Technology	69.28
202109828	E-commerce	77.27
202104001	Digital media technology(Chinese-Foreign Cooperation in Running Schools)	72.59
202101931	Hospitality managementand digital operations	67.89
202006134	Accounting	60.33
202101610	Culinary Techniques & Nutrition（3+2）	75.16
202006345	Accounting	69.74
202000920	Cooking technology and nutrition	69.67
202102111	Hospitality managementand digital operations	70.54
202000542	Tourism management	70.04
202110440	Marketing	57.07
202100708	Chinese and Western pastry crafts	89.32
202110913	Other	40.81
202105104	Embedded technology applications	0.25
202109204	Other	74.7
202100109	Tourism management	69.09
202101212	Culinary Techniques & Nutrition	72.0
202100712	Chinese and Western pastry crafts	82.86
202011245	Marketing	63.62
202106302	Asset Valuation & Management	72.66
202110351	Other	72.76
202001225	Cooking technology and nutrition	63.31
202008448	financial management	99.9
202006101	Accounting	70.24
202011457	International Economics and Trade	70.21
202102726	Computer Network Technology	0.0
202109715	E-commerce	0.0
202105927	Cloud computing technologyapplication	95.49
202100839	Chinese and Western pastry crafts	65.16
202107033	Big Data & Audit	58.64
201908824	Cloud computing technologywith the application	36.45
202009611	Business Management	0.58
202110242	Marketing	76.01
202103438	Internet of Things application technology	0.58
2020999010	E-commerce	55.75
202110907	E-commerce（3+2）	66.92999999999999
202109806	Other	0.08
202001221	Cooking technology and nutrition	65.28
202102642	Computer Network Technology	97.33
202003102	Other	68.9
202102611	Computer Network Technology	44.1
202011506	E-commerce(Monograph)	66.41
202109840	E-commerce	0.0
202100614	Chinese and Western pastry crafts	74.12
202104809	Digital media technology	69.42
202108840	Fintech applications	71.29
202104521	Digital media technology	87.3
202009404	Other	65.49000000000001
202009627	Business Management	72.6
202110919	E-commerce（3+2）	75.07
202110921	E-commerce（3+2）	80.0
202002647	Digital media application technology	44.550000000000004
202101223	Other	75.06
202110832	Other	66.58
202011117	Other	69.25
202107103	Big Data & Accounting	97.5
202105435	Big data technology	69.71999999999998
202006140	Accounting	70.93
202105321	Advertising art design	70.04
202000812	Cooking technology and nutrition	0.25
202009530	Scenic area development and management	60.26
202107826	Big Data & Accounting	68.7
202105029	Software technology	0.0
202109507	Online Journalism and Communication	79.76
202011003	Other	71.79
202107739	Big Data & Accounting	34.29
202110921	E-commerce（3+2）	76.19
202107338	Big Data & Accounting	69.84
202105202	Advertising art design	0.0
202104802	Digital media technology	90.67
202008649	Project cost	0.0
202004101	Internet of Things application technology	0.0
202104718	Digital media technology	73.5
202110120	Marketing	49.84
202102104	Hospitality managementand digital operations	75.0
202006108	Accounting	71.25
202102010	Hospitality managementand digital operations	69.22
202000110	Hospitality management	56.88
202009710	Business Management	68.33
202103418	Internet of Things application technology	88.47
202003003	Other	68.74
202101427	Other	0.0
202101925	Hospitality managementand digital operations	73.97999999999999
202109208	Financial Services & Management	98.11
202006143	Accounting	68.4
202000224	Hospitality management	75.65
202101904	Hospitality managementand digital operations	55.33
202109533	Online Journalism and Communication	0.08
202101303	Culinary Techniques & Nutrition	25.02
202107224	Big Data & Accounting	72.81
202106644	Project cost	71.86
202102317	Modern housekeeping services and management	72.58
202109729	Other	0.0
202001631	Chinese and Western pastry crafts	73.38
20185104	Big data technologywith the application	0.0
202009503	Scenic area development and management	69.39999999999999
202103748	Online Journalism and Communication	69.99
202105326	Advertising art design	69.84
202105408	Big data technology	58.62
202102736	Computer Network Technology	81.65
202106913	Big Data & Audit	92.36
202005117	Cloud computing technologywith the application	67.72
202002942	Graphic information processing	74.92
202106013	Smart product developmentwith the application	62.24
202105328	Advertising art design	70.02
202009442	Chain management	0.0
202101610	Culinary Techniques & Nutrition（3+2）	70.77
202005438	Online Journalism and Communication	0.0
202101516	Culinary Techniques & Nutrition（3+2）	65.0
202000109	Hospitality management	71.49000000000001
202101517	Other	68.83
202107711	Big Data & Accounting	93.46
2020999007	Other	0.0
202100533	Development and management of smart scenic spots	0.0
202106945	Big Data & Audit	82.83
202105624	Big data technology	56.33
20186816	Internet of Things application technology	73.72
202009115	Other	65.84
202110911	E-commerce（3+2）	69.04
202109029	Wealth management	58.63
202009617	Business Management	65.92
202100526	Development and management of smart scenic spots	70.97
202102924	Computer Network Technology	75.48
202000418	Tourism management	32.02
202108429	Big Data &financial management	78.98
202101618	Culinary Techniques & Nutrition（3+2）	73.2
202101028	Culinary Techniques & Nutrition	62.76
202106142	Smart product developmentwith the application	78.57
202105038	Software technology	73.09
202011530	E-commerce(Monograph)	81.77
202104906	Software technology	0.0
202100607	Chinese and Western pastry crafts	35.77
202110918	E-commerce（3+2）	71.32
2020999007	Other	0.0
202006826	Accounting	77.08
202006326	Accounting	0.0
202107337	Big Data & Accounting	76.67
202107036	Big Data & Audit	53.62
202007131	Accounting	61.08
202100206	Other	0.0
202102825	Computer Network Technology	41.18
202010242	E-commerce	79.4
202105416	Big data technology	86.26
2020999045	E-commerce	69.42
202104602	Other	66.69
202107846	Big Data & Accounting	75.84
202103541	Internet of Things application technology	65.46
202109007	Wealth management	72.35
202101623	Other	74.45
202103150	Packaging planning and design	24.51
202105816	Other	0.0
2020999009	Other	0.0
202004421	Other	0.0
202007821	Audit	62.56
202101906	Hospitality managementand digital operations	73.96
202005445	Online Journalism and Communication	65.58
202009503	Scenic area development and management	72.61
202109718	E-commerce	69.38
202111412	Modern logistics management	69.73
202005522	Online Journalism and Communication	0.0
202106507	Statistics & Accounting	84.97
202110801	Intelligent logistics technology	62.239999999999995
202001302	Housekeeping & Management	59.86
202011454	Other	0.0
202102540	Computer Network Technology	71.95
202000106	Hospitality management	72.05
202007218	Accounting	74.57
202110445	Marketing	81.25
202009524	Scenic area development and management	0.0
202111133	Other	43.01
202103301	Internet of Things application technology	62.03
202108504	Big Data &financial management	4.52
202110328	Marketing	69.98
202103327	Internet of Things application technology	98.81
202107622	Big Data & Accounting	66.97
202106702	Other	64.56
202105327	Advertising art design	59.06
202010546	Logistics management	61.42
202105423	Big data technology	81.37
20183707	Chain management	76.23
2020999019	Other	3.83
202011441	International Economics and Trade	70.57000000000001
202107521	Big Data & Accounting	71.1
202103312	Other	0.0
201906230	Big data technologywith the application	75.71
202108035	Big Data & Accounting	70.08
202109313	Business Management	64.17
202105436	Big data technology	11.19
202005613	Other	0.0
202110554	International Business	44.4
202105809	Cloud computing technologyapplication	31.43
202106614	Project cost	59.85
202102033	Hospitality managementand digital operations	74.54
202107937	Big Data & Accounting	94.46
202004025	Advertising design and production	69.18
202104928	Software technology	67.08999999999999
202005013	Cloud computing technologywith the application	72.88
202007513	Accounting	46.76
20185519	Computer Network Technology	0.0
202001006	Cooking technology and nutrition	0.25
202107342	Big Data & Accounting	61.23
202105911	Cloud computing technologyapplication	81.03
202002922	Graphic information processing	0.0
202107302	Big Data & Accounting	68.87
202006107	Accounting	75.43
202102805	Computer Network Technology	86.87
202006121	Accounting	76.92
202009740	Business Management	38.06
202109447	Business Management	72.85000000000001
202104606	Digital media technology	77.91
202105611	Big data technology	92.26
202103540	Other	95.7
202106107	Smart product developmentwith the application	78.07
202108013	Big Data & Accounting	61.96
202110041	E-commerce	67.71
202100806	Other	68.43
202105710	Cloud computing technologyapplication	72.81
202103628	Online Journalism and Communication	77.93
202100722	Chinese and Western pastry crafts	76.69
202101610	Culinary Techniques & Nutrition（3+2）	74.82
202108807	Other	70.94
202110925	Other	27.59
202105921	Cloud computing technologyapplication	69.84
202102722	Computer Network Technology	80.65
202107828	Big Data & Accounting	67.6
202005301	Online Journalism and Communication	77.35
202110914	Other	63.4
20184718	Other	72.03
202000116	Hospitality management	71.39
202102123	Hospitality managementand digital operations	44.99
202102517	Computer Network Technology	50.5
202107925	Big Data & Accounting	37.61
201900152	Other	43.48
202000321	Other	71.05
202108226	Big Data & Accounting	94.29
202006507	Accounting	0.0
202101002	Culinary Techniques & Nutrition	58.61
202102935	Computer Network Technology	77.1
202010025	E-commerce	74.64
202102132	Hospitality managementand digital operations	0.0
202111723	International Economics and Trade	69.13
202008745	Project cost	70.66
202103615	Online Journalism and Communication	55.9
202106724	Other	76.89
202104607	Digital media technology	85.94
20184633	Logistics management	70.33
202103445	Internet of Things application technology	94.99
202100429	Tourism management	61.46
202102827	Computer Network Technology	88.71
202106802	Project cost	0.0
202106310	Asset Valuation & Management	75.83
202000608	Tourism management	70.68
202004832	Big data technologywith the application	74.22
202102101	Hospitality managementand digital operations	60.5
202006431	Accounting	71.07000000000001
202002412	Software & Information Services	60.39
202110634	International Economics and Trade	68.79
202104544	Digital media technology	0.08
202110216	Marketing	72.33
202111602	Digital media technology	96.35
202010235	E-commerce	0.0
202010915	Marketing	69.92
202101949	Hospitality managementand digital operations	60.47
202107643	Big Data & Accounting	68.22
202101131	Culinary Techniques & Nutrition	79.72
202111139	Modern logistics management	72.63
201910019	Business Management	64.54
202010237	E-commerce	69.98
202101519	Culinary Techniques & Nutrition（3+2）	75.93
202000731	Cooking technology and nutrition	70.45
202003503	Computer Network Technology	75.98
202011315	Other	50.49
201907035	Computer Network Technology	71.77
201910635	Marketing	67.2
202009225	Financial management	73.47
202005008	Cloud computing technologywith the application	69.07000000000001
202001222	Cooking technology and nutrition	78.13
20187006	Housekeeping & Management	66.18
2020999022	Other	0.0
202003318	Other	57.13
202107733	Big Data & Accounting	99.13
202102102	Hospitality managementand digital operations	69.41
202104732	Other	97.41
202003107	Print Media Technology	68.34
202107141	Big Data & Accounting	95.71
202109015	Wealth management	43.17
202109518	Online Journalism and Communication	16.39
202104932	Software technology	61.74
20184846	Big data technologywith the application	65.07
202103730	Online Journalism and Communication	55.38
202107847	Big Data & Accounting	99.63
202006015	Other	67.33
202104739	Digital media technology	29.17
202109926	Other	0.0
202005602	Smart product development	31.21
202105834	Cloud computing technologyapplication	97.8
202107651	Big Data & Accounting	74.18
202110933	E-commerce（3+2）	65.16
202105422	Big data technology	64.4
202111704	International Economics and Trade	66.37
202105544	Big data technology	0.0
202011458	International Economics and Trade	0.0
202105736	Cloud computing technologyapplication	71.03
202111417	Modern logistics management	0.0
202109928	E-commerce	62.66
202109215	Financial Services & Management	98.67
202011030	Marketing	70.77
202008333	financial management	0.17
202107110	Big Data & Accounting	73.51
202105626	Big data technology	61.43999999999999
202005619	Other	0.0
202107249	Big Data & Accounting	84.63
202107735	Big Data & Accounting	63.06
202108737	Fintech applications	70.37
202110620	International Economics and Trade	0.0
202110038	E-commerce	30.92
202002448	Software & Information Services	61.49
202108430	Big Data &financial management	81.71
202002445	Software & Information Services	73.12
202100323	Tourism management	69.71
202002412	Software & Information Services	66.59
202109410	Business Management	83.13
202010247	E-commerce	71.92999999999999
202111609	Digital media technology	32.49
20180930	Accounting	40.46
202102503	Computer Network Technology	45.86
202103238	Internet of Things application technology	71.33
202004408	Other	0.0
202104601	Digital media technology	70.5
202010218	E-commerce	72.03
202110036	E-commerce	56.88
202107729	Big Data & Accounting	90.32
202110721	E-commerce(Monograph)	60.67
202103340	Internet of Things application technology	28.73
202110220	Marketing	69.41000000000001
202003127	Print Media Technology	73.55
202010443	E-commerce	0.0
202103026	Computer Network Technology	48.36
202103431	Internet of Things application technology	72.05
202109728	Other	0.0
202009740	Business Management	0.0
202103532	Internet of Things application technology	0.0
202006547	Accounting	76.7
202008721	Project cost	47.45
2020999036	E-commerce	42.23
202005202	Cloud computing technologywith the application	66.98
202100723	Chinese and Western pastry crafts	70.36
202109541	Online Journalism and Communication	36.09
202004222	Internet of Things application technology	71.78
202108242	Big Data & Accounting	90.41
202000110	Hospitality management	64.45
202101534	Other	66.54
202103013	Computer Network Technology	54.53
202011439	International Economics and Trade	53.75
202106706	Other	0.0
202110427	Marketing	73.22
202105552	Big data technology	78.28
201908309	Online Journalism and Communication	46.03
202108621	Big Data &financial management	76.21
202102035	Hospitality managementand digital operations	0.0
202103528	Internet of Things application technology	84.73
202109809	Other	72.4
202105434	Big data technology	66.42
202101614	Other	31.16
202102533	Computer Network Technology	42.85
202109635	E-commerce	58.12
202110019	E-commerce	73.51
201906230	Big data technologywith the application	27.88
202110506	International Business	68.42
202108534	Big Data &financial management	50.0
202105801	Cloud computing technologyapplication	97.79
202101422	Other	73.0
202102839	Computer Network Technology	69.81
202106014	Smart product developmentwith the application	70.77
202009717	Business Management	70.12
202108029	Big Data & Accounting	72.56
202109632	E-commerce	63.71
202104801	Digital media technology	72.83
202007316	Accounting	70.03999999999999
202110329	Marketing	0.0
202000920	Cooking technology and nutrition	65.83000000000001
202004621	Big data technologywith the application	99.15
202101626	Culinary Techniques & Nutrition（3+2）	78.42
202199924	E-commerce	22.61
202107329	Big Data & Accounting	82.78
202110602	International Economics and Trade	69.29
202009628	Business Management	77.2
201908731	Print Media Technology	85.18
2020999007	Other	0.0
202107212	Big Data & Accounting	74.26
202011003	Other	67.35
202101512	Other	0.0
202105837	Cloud computing technologyapplication	21.0
202010916	Marketing	19.65
202006233	Accounting	66.2
202109011	Wealth management	98.87
202109102	Other	35.83
202109547	Online Journalism and Communication	77.14
202108639	Big Data &financial management	66.29
202001129	Cooking technology and nutrition	74.67
202103005	Computer Network Technology	61.77
202011223	Marketing	59.33
202108114	Big Data & Accounting	97.18
202108624	Big Data &financial management	0.0
202007817	Audit	0.08
202107401	Other	63.22
202011427	International Economics and Trade	74.56
202108413	Big Data &financial management	60.49
202110932	E-commerce（3+2）	79.87
202107317	Big Data & Accounting	0.0
202104742	Digital media technology	65.42999999999999
202000923	Cooking technology and nutrition	66.07
202106525	Statistics & Accounting	65.77
202103727	Online Journalism and Communication	65.12
202106726	Other	0.0
202108022	Big Data & Accounting	72.55
202100242	Tourism management	72.45
202001508	Chinese and Western pastry crafts	66.9
202001315	Housekeeping & Management	10.15
202000144	Other	0.0
202005112	Cloud computing technologywith the application	70.82
202103747	Online Journalism and Communication	0.0
202109708	E-commerce	70.68
202100913	Food inspection and testing technology	98.54
202006946	Accounting	0.0
202107426	Big Data & Accounting	68.37
202110024	E-commerce	81.78
202109425	Business Management	97.47
202103531	Other	0.0
202102836	Computer Network Technology	65.82000000000001
202011023	Marketing	60.58
202109526	Online Journalism and Communication	75.29
202107326	Big Data & Accounting	79.11
202110926	E-commerce（3+2）	25.5
202101951	Hospitality managementand digital operations	67.38
202000321	Other	68.25
202104611	Digital media technology	69.79
201908824	Cloud computing technologywith the application	67.1
202001222	Cooking technology and nutrition	78.09
202107102	Big Data & Accounting	73.48
202101405	Other	0.0
202103514	Internet of Things application technology	64.72999999999999
202105429	Big data technology	81.36
202009449	Chain management	77.92
202105501	Big data technology	0.0
202105533	Big data technology	70.68
202102034	Hospitality managementand digital operations	77.05
202109217	Financial Services & Management	0.0
202101126	Culinary Techniques & Nutrition	34.24
202102819	Computer Network Technology	45.77
202009826	Business Management	74.46
202007050	Accounting	0.0
202011132	Marketing	69.95
202003537	Computer Network Technology	72.42
202106110	Smart product developmentwith the application	74.52
202104943	Software technology	96.98
202110921	E-commerce（3+2）	79.66
202110312	Marketing	92.55000000000001
202009512	Scenic area development and management	0.0
202011022	Marketing	68.18
202001402	Other	69.85000000000001
202004209	Internet of Things application technology	0.0
202006015	Other	56.7
202103631	Online Journalism and Communication	71.7
202005438	Online Journalism and Communication	0.0
202101529	Other	0.0
202103017	Computer Network Technology	96.91
202108122	Big Data & Accounting	83.08
202104516	Digital media technology	76.49
202009514	Scenic area development and management	67.11
202003037	Other	72.42
202110523	International Business	45.29
202105409	Big data technology	58.379999999999995
202105723	Cloud computing technologyapplication	92.83
202107914	Big Data & Accounting	66.26
202106001	Smart product developmentwith the application	24.41
202000125	Hospitality management	73.17
202108020	Big Data & Accounting	97.55
202108711	Fintech applications	50.33
202110828	Other	0.0
202104820	Digital media technology	66.59
202010915	Marketing	71.86
202103713	Online Journalism and Communication	75.3
202107634	Big Data & Accounting	78.82
202110153	Marketing	43.75
202108611	Big Data &financial management	53.709999999999994
202105806	Cloud computing technologyapplication	0.0
202101511	Culinary Techniques & Nutrition（3+2）	0.0
202108050	Big Data & Accounting	81.17
202100820	Chinese and Western pastry crafts	68.09
202108440	Big Data &financial management	29.01
202107105	Big Data & Accounting	67.76
202111201	Modern logistics management	66.26
202007522	Accounting	67.58
202108812	Other	84.09
202011426	International Economics and Trade	80.38
202108918	Wealth management	99.72
202009454	Chain management	93.1
202002502	Digital media application technology	95.75
202102128	Hospitality managementand digital operations	76.2
202103711	Online Journalism and Communication	72.88
202004929	Big data technologywith the application	65.95
202005441	Online Journalism and Communication	71.29
202103744	Online Journalism and Communication	74.82
202110917	E-commerce（3+2）	68.14
202109108	Financial Services & Management	67.02
202007022	Accounting	69.85
202005145	Cloud computing technologywith the application	58.39
202111333	Modern logistics management	60.6
202110902	E-commerce（3+2）	68.21
202109514	Online Journalism and Communication	45.15
202106121	Smart product developmentwith the application	72.16
202109451	Business Management	97.8
202110544	International Business	59.82
202009528	Scenic area development and management	43.71
202009628	Business Management	76.11
202101523	Other	69.36
202006129	Accounting	61.06
202105905	Cloud computing technologyapplication	42.35
202000622	Tourism management	85.83
202010107	E-commerce	71.84
202100212	Tourism management	91.85
202110043	E-commerce	0.0
202008627	Project cost	58.31999999999999
202010237	E-commerce	72.05
202009946	E-commerce	73.03
202010218	E-commerce	71.18
202102624	Computer Network Technology	70.46
202110130	Marketing	73.56
202102124	Hospitality managementand digital operations	94.0
202111125	Other	31.55
201909545	Other	61.32
202002514	Digital media application technology	0.17
202000418	Tourism management	65.91
202107128	Big Data & Accounting	71.23
202110326	Other	0.0
202101008	Culinary Techniques & Nutrition	96.57
202106636	Project cost	39.86
202105401	Big data technology	96.88
202111137	Modern logistics management	70.94
202006146	Accounting	94.6
202106646	Project cost	72.16
202005002	Other	69.25
202103004	Computer Network Technology	68.32
202102601	Computer Network Technology	0.42
202009524	Scenic area development and management	0.0
202106608	Project cost	0.0
202009701	Business Management	74.32
202005140	Cloud computing technologywith the application	57.99
202108605	Big Data &financial management	57.93
202107147	Big Data & Accounting	78.28999999999999
202110910	E-commerce（3+2）	42.99
202010522	Logistics management	73.57
202008721	Project cost	52.86
202107635	Big Data & Accounting	74.05
202107932	Big Data & Accounting	77.58
202110934	E-commerce（3+2）	72.6
202006005	Asset Valuation & Management	73.22
202110925	Other	67.66
202001315	Housekeeping & Management	8.81
202109610	E-commerce	64.28
202111712	International Economics and Trade	61.71
202101305	Culinary Techniques & Nutrition	73.87
202105114	Embedded technology applications	71.24
20182631	Audit	50.33
202002403	Software & Information Services	20.0
202004609	Big data technologywith the application	65.99
202106652	Project cost	98.71
202110129	Marketing	1.54
202108048	Big Data & Accounting	90.21
202109224	Financial Services & Management	86.62
202108727	Other	0.0
202104810	Digital media technology	83.7
202009441	Chain management	73.59
202011012	Marketing	70.14
202100238	Tourism management	62.04
202100733	Chinese and Western pastry crafts	75.13
202000302	Hospitality management	71.42
202109448	Business Management	36.47
202106729	Other	52.15
202101010	Culinary Techniques & Nutrition	78.74
2020999010	E-commerce	68.79
202107633	Big Data & Accounting	73.89
202102049	Hospitality managementand digital operations	69.61
202106718	Other	1.82
202000240	Hospitality management	69.81
202011455	International Economics and Trade	25.56
202009528	Scenic area development and management	64.42
202109912	E-commerce	81.13
202110026	E-commerce	66.22
202101323	Culinary Techniques & Nutrition	0.8400000000000001
202005025	Cloud computing technologywith the application	70.06
202100518	Development and management of smart scenic spots	68.24
201906230	Big data technologywith the application	74.72
202105829	Cloud computing technologyapplication	73.67
202111304	Modern logistics management	84.74
202007035	Accounting	70.07
202006313	Accounting	75.86
202006406	Accounting	56.28
202106733	Other	0.0
202106617	Project cost	36.22
202106520	Statistics & Accounting	0.0
202107748	Big Data & Accounting	66.31
202004136	Other	0.17
202106848	Project cost	72.54
202102012	Hospitality managementand digital operations	41.32
202107345	Big Data & Accounting	74.33
202102907	Computer Network Technology	96.59
202100538	Other	0.17
202011205	Marketing	0.0
202111332	Modern logistics management	86.34
202107349	Big Data & Accounting	72.99
202110525	International Business	66.25
202100305	Tourism management	93.51
202100236	Tourism management	59.44
202107931	Big Data & Accounting	82.78
202010210	E-commerce	66.5
202007320	Accounting	10.0
202100113	Tourism management	74.22
202000726	Cooking technology and nutrition	73.92
202100711	Chinese and Western pastry crafts	90.96
202010935	Marketing	0.0
202106408	Statistics & Accounting	8.42
202102745	Computer Network Technology	85.09
202100222	Tourism management	73.5
202111136	Modern logistics management	67.31
202103525	Other	0.0
202110350	Other	0.0
202011242	Marketing	45.900000000000006
202011027	Other	66.45
202109720	Other	0.0
202109511	Online Journalism and Communication	76.96
202010603	Logistics management	71.4
202004508	Big data technologywith the application	27.42
202008806	Other	71.43
202107624	Big Data & Accounting	71.26
202111036	Chain operation and management	67.28
202199937	E-commerce	71.95
202109125	Financial Services & Management	97.3
20186421	Digital media application technology	0.0
202110503	International Business	29.82
202006206	Other	71.78
202105603	Big data technology	77.74
202103519	Other	99.32
202104640	Digital media technology	60.98
202103213	Internet of Things application technology	80.68
201907035	Computer Network Technology	74.61
202100818	Other	64.44
202110933	E-commerce（3+2）	62.56
202108808	Fintech applications	61.53
202000144	Other	0.0
202107708	Big Data & Accounting	49.77
202110045	E-commerce	57.69
2020999010	E-commerce	70.43
202107148	Big Data & Accounting	75.24
202010045	E-commerce	69.89
202103222	Internet of Things application technology	79.69
201909551	Other	74.11
202109633	E-commerce	0.17
202100432	Tourism management	69.59
202000332	Hospitality management	71.51
202103133	Packaging planning and design	75.24
202100917	Food inspection and testing technology	81.51
202107351	Big Data & Accounting	76.75
202000212	Hospitality management	72.08
202105622	Big data technology	74.59
202102616	Computer Network Technology	37.08
202107548	Big Data & Accounting	70.22
202199902	E-commerce	80.94
202106753	Other	68.92
202008004	Statistics & Accounting	73.5
202007043	Accounting	70.11
202104923	Software technology	86.47
202103021	Computer Network Technology	91.62
202110206	Marketing	64.57
202100805	Chinese and Western pastry crafts	78.63
202103325	Internet of Things application technology	82.43
202105929	Cloud computing technologyapplication	0.0
202104631	Digital media technology	57.26
201907411	Digital media application technology	62.26
202105307	Advertising art design	43.13
202001429	Chinese and Western pastry crafts	64.31
202101302	Culinary Techniques & Nutrition	0.0
202000931	Cooking technology and nutrition	71.73
202108445	Big Data &financial management	70.44
202003436	Computer Network Technology	68.83
202006524	Accounting	42.8
202007422	Accounting	79.18
202199917	E-commerce	60.82
202006944	Accounting	74.01
202009336	Financial management	71.78
202105647	Big data technology	77.24
202110343	Marketing	68.94
202011210	Marketing	0.0
202008935	Internet Finance	81.38
202006101	Accounting	72.25
202101123	Culinary Techniques & Nutrition	0.0
202102815	Computer Network Technology	90.15
201906735	Other	55.17
202110107	Marketing	64.64
202103330	Internet of Things application technology	55.71
202006243	Accounting	64.44
202009304	Financial management	73.72
202109723	E-commerce	70.48
202104833	Digital media technology	79.19
202106244	Community Management & Services	68.91
202109503	Online Journalism and Communication	65.88
202110744	E-commerce(Monograph)	99.07
202110908	E-commerce（3+2）	73.3
202010204	Other	67.63000000000001
202107330	Big Data & Accounting	75.39
202111042	Chain operation and management	59.02
202110219	Marketing	34.68
202105802	Cloud computing technologyapplication	87.33
202108638	Big Data &financial management	69.24
201900152	Other	22.02
202000814	Cooking technology and nutrition	0.0
2020999019	Other	0.0
202007528	Accounting	36.52
202101501	Other	70.17
202111119	Other	1.65
2020999038	Other	74.45
202109241	Financial Services & Management	45.64
202107922	Big Data & Accounting	83.3
202109001	Wealth management	0.0
202104805	Digital media technology	71.11
202000325	Hospitality management	67.39
202108615	Big Data &financial management	47.33
202110911	E-commerce（3+2）	67.08
202102922	Computer Network Technology	44.88
202109546	Online Journalism and Communication	77.74
202199923	E-commerce	46.1
202101613	Culinary Techniques & Nutrition（3+2）	66.66
202100120	Tourism management	44.3
202007413	Accounting	76.67
201905112	Community Management & Services	74.12
202106130	Smart product developmentwith the application	99.4
202110307	Marketing	63.91
20180301	financial management	36.34
202107312	Big Data & Accounting	48.76
202109536	Online Journalism and Communication	64.29
202007044	Accounting	67.66
202101513	Other	17.53
202100604	Chinese and Western pastry crafts	69.97
202002437	Software & Information Services	76.84
202105543	Big data technology	54.95
202009533	Scenic area development and management	0.0
202104724	Digital media technology	75.31
202001030	Cooking technology and nutrition	65.54
202109506	Online Journalism and Communication	72.75
202101603	Culinary Techniques & Nutrition（3+2）	75.77
202011305	International Business	0.0
202106930	Big Data & Audit	62.01
202010513	Logistics management	71.4
202011044	Marketing	61.43
202000324	Hospitality management	65.42
202010939	Marketing	73.37
202111226	Modern logistics management	25.65
202107206	Big Data & Accounting	67.57
202109017	Other	0.17
202109018	Wealth management	95.1
202100819	Chinese and Western pastry crafts	77.83000000000001
202102043	Hospitality managementand digital operations	65.61
202004145	Internet of Things application technology	68.61
202100114	Tourism management	70.65
202005628	Smart product development	0.0
202110442	Marketing	67.05999999999999
202100943	Food inspection and testing technology	87.69
202105744	Cloud computing technologyapplication	64.75
202002550	Digital media application technology	71.61
202009532	Scenic area development and management	0.0
202106717	Other	69.97
201910102	Business Management	52.74
202110917	E-commerce（3+2）	66.34
202109025	Wealth management	67.94999999999999
202106322	Asset Valuation & Management	67.29
202103018	Computer Network Technology	9.81
202110207	Marketing	71.72
202101632	Other	60.42
202000708	Cooking technology and nutrition	72.86
202107928	Big Data & Accounting	74.18
202106842	Other	0.0
202109144	Financial Services & Management	54.7
202000237	Hospitality management	70.11999999999999
202006216	Accounting	65.1
202111722	International Economics and Trade	67.0
202100408	Tourism management	52.22
202108811	Other	70.0
202106748	Other	18.419999999999998
202104019	Digital media technology(Chinese-Foreign Cooperation in Running Schools)	72.05
202100310	Tourism management	0.25
202011321	International Business	79.1
202006829	Accounting	61.34
202100944	Food inspection and testing technology	89.84
202110432	Marketing	60.09
202103228	Internet of Things application technology	0.42
2020999020	E-commerce	76.55
202110522	International Business	72.92
202100704	Chinese and Western pastry crafts	79.66
20187922	Cooking technology and nutrition	54.68
202107553	Big Data & Accounting	68.36
202101018	Culinary Techniques & Nutrition	88.89
202106005	Smart product developmentwith the application	0.67
202111423	Modern logistics management	0.0
202110411	Marketing	76.93
202102630	Other	0.0
202107008	Big Data & Audit	77.88999999999999
202110540	International Business	69.74
202008734	Other	54.61
202101613	Culinary Techniques & Nutrition（3+2）	67.91000000000001
202110925	Other	0.0
202001519	Chinese and Western pastry crafts	60.86
202109034	Wealth management	55.06
202108502	Big Data &financial management	69.62
202011220	Marketing	43.940000000000005
202010838	Logistics management	69.66999999999999
202101224	Other	68.14999999999999
202103608	Online Journalism and Communication	73.32
202006208	Accounting	80.56
202009132	Investment & Finance	62.81
202003022	Graphic information processing	27.0
202007816	Audit	35.23
202103335	Internet of Things application technology	74.15
202109440	Business Management	68.48
202100703	Chinese and Western pastry crafts	63.77
202106637	Project cost	66.04
202109221	Financial Services & Management	89.45
202111713	Other	0.0
202005204	Cloud computing technologywith the application	70.86999999999999
202004804	Big data technologywith the application	69.83
202101309	Culinary Techniques & Nutrition	0.58
202009227	Computer Network Technology	73.3
202008919	Internet Finance	42.980000000000004
202103020	Computer Network Technology	80.16
202106227	Community Management & Services	73.64
202000343	Hospitality management	69.96
202100140	Tourism management	69.33
202100736	Chinese and Western pastry crafts	69.52
202102842	Computer Network Technology	69.66
2020999005	Accounting	85.72
202110921	E-commerce（3+2）	76.06
202106936	Big Data & Audit	68.21
202104917	Software technology	76.8
202105625	Big data technology	86.75
201907410	Digital media application technology	63.0
202108209	Big Data & Accounting	88.22
202105304	Advertising art design	59.63
202106032	Smart product developmentwith the application	70.73
202107001	Big Data & Audit	48.99
202107724	Big Data & Accounting	47.32
202100229	Tourism management	0.08
202107839	Big Data & Accounting	71.82
202111132	Modern logistics management	65.48
202001127	Cooking technology and nutrition	75.29
202111628	Digital media technology	72.12
202103321	Internet of Things application technology	75.71
202106535	Statistics & Accounting	74.69
202107807	Big Data & Accounting	80.81
202104632	Digital media technology	29.9
202109832	E-commerce	61.25
202110923	E-commerce（3+2）	68.21
202006341	Accounting	51.53
202002438	Big data technologywith the application	75.3
202105923	Cloud computing technologyapplication	63.35
202104713	Other	0.0
202011323	International Business	0.0
202106607	Project cost	0.0
202000539	Other	72.08
202109520	Online Journalism and Communication	1.01
202106028	Smart product developmentwith the application	78.08
202107214	Big Data & Accounting	87.1
202109237	Financial Services & Management	69.38
202104722	Digital media technology	64.23
202102637	Computer Network Technology	51.02
201908720	Print Media Technology	61.11
202102703	Computer Network Technology	24.17
202007337	Accounting	69.07000000000001
202109713	E-commerce	70.15
202103131	Packaging planning and design	78.14999999999999
202108640	Big Data &financial management	72.32
202109815	Other	0.0
202110231	Marketing	70.75
202106619	Project cost	0.0
202010218	E-commerce	0.58
202108820	Fintech applications	72.73
202105745	Cloud computing technologyapplication	81.38
202009717	Business Management	70.72
202100730	Chinese and Western pastry crafts	87.49
202103216	Internet of Things application technology	99.1
202102017	Hospitality managementand digital operations	70.36
202010124	Other	0.67
202001512	Other	70.75
202101525	Other	46.5
202006525	Accounting	46.78
202108513	Big Data &financial management	67.78
202106655	Project cost	70.43
202009611	Business Management	0.17
202106940	Big Data & Audit	83.65
202008754	Project cost	0.0
202107420	Big Data & Accounting	96.31
202010315	E-commerce	68.57
202102622	Other	30.11
202106514	Statistics & Accounting	87.6
202006146	Accounting	98.26
202103837	Online Journalism and Communication	66.62
202101113	Culinary Techniques & Nutrition	70.96
202104010	Digital media technology(Chinese-Foreign Cooperation in Running Schools)	79.09
202107019	Big Data & Audit	79.1
202102039	Hospitality managementand digital operations	56.25
202110616	International Economics and Trade	66.9
202107741	Big Data & Accounting	46.83
202000232	Hospitality management	74.98
202002762	Digital media application technology	86.91
202004145	Internet of Things application technology	74.88
202106045	Smart product developmentwith the application	75.0
20182714	Other	71.85
202106922	Big Data & Audit	74.53
202109740	E-commerce	62.0
202006601	Accounting	73.92
202105014	Software technology	69.69
202000147	Hospitality management	78.08
202106921	Big Data & Audit	67.04
202106336	Asset Valuation & Management	74.5
202111615	Digital media technology	0.0
202109429	Business Management	72.25
202007038	Accounting	71.81
202111225	Modern logistics management	63.93
202106309	Asset Valuation & Management	68.45
201910019	Business Management	61.16
202101902	Hospitality managementand digital operations	78.23
202109801	E-commerce	60.93
202008008	Other	66.97
202107833	Big Data & Accounting	70.54
202108730	Other	74.91
202006211	Other	72.0
202007742	Audit	73.41
202101021	Other	73.17
202000704	Cooking technology and nutrition	75.22
202001306	Housekeeping & Management	69.94
202107012	Big Data & Audit	76.9
202009530	Scenic area development and management	70.39
202107910	Big Data & Accounting	91.47
202110926	E-commerce（3+2）	44.13
202110726	E-commerce(Monograph)	80.05
202102134	Hospitality managementand digital operations	67.91
202109537	Online Journalism and Communication	82.67
202005720	Smart product development	84.29
202103733	Online Journalism and Communication	73.63
202003738	Computer Network Technology	71.11
202199912	E-commerce	74.05
202002616	Digital media application technology	39.71
202010903	Marketing	67.66
202106502	Statistics & Accounting	0.0
202110342	Marketing	37.160000000000004
202104828	Digital media technology	15.66
202111401	Modern logistics management	94.69
202100333	Tourism management	56.33
202001422	Chinese and Western pastry crafts	74.68
202103221	Internet of Things application technology	96.6
202000347	Other	64.68
202105511	Big data technology	83.88
202009705	Business Management	70.37
202100737	Chinese and Western pastry crafts	44.32
202009739	Business Management	72.83
202102913	Computer Network Technology	72.83
202103742	Online Journalism and Communication	72.09
202103019	Computer Network Technology	0.33
202108809	Other	70.01
20184718	Other	73.09
202006518	Accounting	72.02
202109707	E-commerce	65.52
202003045	Other	72.23
202100710	Chinese and Western pastry crafts	87.1
202104527	Digital media technology	69.83
202103427	Internet of Things application technology	73.39
202000225	Hospitality management	73.19
202105644	Big data technology	0.0
202107935	Big Data & Accounting	56.77
202110929	E-commerce（3+2）	56.3
202002924	Other	0.0
202105427	Other	52.17
202007703	Audit	67.59
202010919	Marketing	70.09
202002550	Digital media application technology	68.67999999999999
202107038	Big Data & Audit	80.43
202103149	Packaging planning and design	88.32
202005402	Online Journalism and Communication	37.62
202110318	Marketing	0.0
201910019	Business Management	70.44
202109351	Other	0.0
202110009	E-commerce	57.37
202107151	Big Data & Accounting	28.63
202103501	Internet of Things application technology	0.0
202006125	Accounting	73.83
202104618	Digital media technology	66.12
202000312	Hospitality management	53.66
202102141	Hospitality managementand digital operations	98.88
202109717	E-commerce	69.03
202003124	Print Media Technology	0.08
202108047	Big Data & Accounting	67.96
202006345	Accounting	69.61
202003304	Computer Network Technology	41.68
202000101	Hospitality management	68.4
202106916	Big Data & Audit	85.71
202010131	E-commerce	78.52
202100436	Tourism management	88.81
202001618	Chinese and Western pastry crafts	71.63
202008008	Other	66.69
202006101	Accounting	65.85
202109334	Business Management	66.76
202001020	Cooking technology and nutrition	58.37
202003537	Computer Network Technology	71.75
202102007	Hospitality managementand digital operations	11.57
202010813	Logistics management	3.9499999999999997
202002923	Other	71.2
20186927	Print Media Technology	0.0
202111601	Digital media technology	79.3
202107849	Big Data & Accounting	59.7
202111211	Other	0.0
202010614	Logistics management	77.34
202103302	Internet of Things application technology	37.17
202110039	E-commerce	79.44
202108814	Fintech applications	62.15
202103231	Internet of Things application technology	98.97
202100508	Development and management of smart scenic spots	0.0
202102714	Computer Network Technology	72.57
202110725	E-commerce(Monograph)	69.72
202011049	Other	47.78
202103534	Internet of Things application technology	92.98
202110249	Marketing	75.7
202005137	Cloud computing technologywith the application	73.58
202108718	Other	46.480000000000004
202103842	Online Journalism and Communication	59.77
202100541	Development and management of smart scenic spots	75.28
202105512	Big data technology	51.97
202001612	Chinese and Western pastry crafts	52.92
202106016	Smart product developmentwith the application	71.4
202107730	Big Data & Accounting	98.65
202006203	Accounting	92.41
202110345	Other	70.86999999999999
202008123	financial management	75.61
202199916	E-commerce	70.43
202106727	Other	71.42
202006230	Accounting	78.36
202005625	Smart product development	9.05
202009433	Chain management	65.12
202001006	Cooking technology and nutrition	0.42
20182714	Other	68.39
2020999020	E-commerce	77.7
202103529	Internet of Things application technology	96.46
202007235	Accounting	71.27
202003332	Computer Network Technology	56.19
202104712	Digital media technology	43.44
202001122	Cooking technology and nutrition	67.93
202004214	Internet of Things application technology	70.21
202111309	Modern logistics management	70.36
202109412	Other	65.77
202109619	E-commerce	75.06
202110813	Intelligent logistics technology	70.09
202003814	Computer Network Technology	29.33
202106912	Big Data & Audit	30.43
202006525	Accounting	70.75
202106429	Statistics & Accounting	79.2
202006801	Accounting	70.69
202107013	Big Data & Audit	66.67
202000224	Hospitality management	73.48
202003105	Print Media Technology	72.95
202000244	Hospitality management	77.57
202001818	Chinese and Western pastry crafts	0.0
202005128	Cloud computing technologywith the application	0.0
202106813	Project cost	18.33
202006625	Accounting	70.08
202009506	Scenic area development and management	0.0
202103741	Online Journalism and Communication	62.16
202000622	Tourism management	85.9
202005532	Online Journalism and Communication	0.0
202107707	Big Data & Accounting	92.93
202110408	Other	4.85
202107803	Big Data & Accounting	80.21
202102643	Computer Network Technology	70.06
202110138	Marketing	0.0
202002825	Digital media application technology	0.0
202107537	Big Data & Accounting	74.89
202109821	E-commerce	84.83
202101513	Other	70.15
202107327	Big Data & Accounting	93.79
202109450	Business Management	0.0
202109819	Other	0.0
202110928	E-commerce（3+2）	66.79
202111734	International Economics and Trade	37.45
202004402	Internet of Things application technology	0.0
202110906	E-commerce（3+2）	41.2
202110339	Marketing	77.76
202111045	Chain operation and management	63.82
202102706	Computer Network Technology	74.02
202102108	Hospitality managementand digital operations	97.47
202004835	Big data technologywith the application	70.05
202110332	Other	0.08
202109310	Business Management	76.98
202111208	Modern logistics management	0.0
202009418	Chain management	74.33
202009717	Business Management	72.66
202000535	Tourism management	71.78
202107603	Big Data & Accounting	69.52
202100435	Tourism management	71.65
202109348	Business Management	69.17
202000622	Tourism management	85.04
202103309	Internet of Things application technology	43.3
202107321	Big Data & Accounting	99.58
202100829	Other	82.0
202105513	Big data technology	51.66
202105703	Cloud computing technologyapplication	70.76
202111022	Chain operation and management	70.07
202110724	E-commerce(Monograph)	80.4
202103437	Internet of Things application technology	37.18
202110244	Marketing	43.44
202109812	E-commerce	64.11
202006829	Accounting	68.48
202006534	Accounting	72.33
202004015	Advertising design and production	60.91
202105740	Cloud computing technologyapplication	50.45
202106138	Smart product developmentwith the application	14.28
202110225	Marketing	70.02
202104938	Software technology	70.48
202003636	Computer Network Technology	72.74999999999999
202004518	Big data technologywith the application	65.31
202000928	Cooking technology and nutrition	0.0
202103209	Internet of Things application technology	69.64
202110029	E-commerce	72.18
202100125	Other	0.0
2020999058	E-commerce	50.58
202110932	E-commerce（3+2）	44.98
202103141	Packaging planning and design	71.09
202103045	Computer Network Technology	0.08
202105842	Cloud computing technologyapplication	69.45
202008440	financial management	72.83999999999999
202104318	Digital Graphic information processing technology	0.0
202109128	Financial Services & Management	91.75
202107811	Big Data & Accounting	70.34
202009845	Business Management	0.0
202108933	Wealth management	90.66
202110013	E-commerce	69.71
202106810	Project cost	60.31
202000425	Tourism management	72.0
202107334	Big Data & Accounting	63.24999999999999
202110334	Marketing	48.46
202106924	Big Data & Audit	79.88
202104745	Digital media technology	47.31
202001204	Cooking technology and nutrition	79.01
2020999022	Other	0.0
202105918	Cloud computing technologyapplication	76.88
202103848	Online Journalism and Communication	85.88
202109143	Financial Services & Management	63.89
202111311	Modern logistics management	0.0
202000604	Other	59.65
202103305	Other	66.23
202109445	Business Management	51.08
202010231	E-commerce	76.05
202110806	Intelligent logistics technology	98.76
202006348	Accounting	98.91
202110214	Marketing	99.8
202101504	Other	70.86
202104609	Digital media technology	96.86
202110135	Marketing	72.92
202102534	Computer Network Technology	68.33
202100706	Chinese and Western pastry crafts	76.61
202004920	Other	0.0
202102512	Computer Network Technology	72.48
202004045	Advertising design and production	48.06
201902545	Accounting	64.53
202105426	Big data technology	61.11
202107123	Big Data & Accounting	74.35
202103924	Other	0.0
202110319	Other	78.31
202009840	Business Management	75.17
202102841	Computer Network Technology	77.74
202009617	Business Management	69.97
202009517	Scenic area development and management	69.21
202107536	Big Data & Accounting	42.53
201908309	Online Journalism and Communication	61.2
20187006	Housekeeping & Management	65.5
202008141	financial management	56.86
202109627	E-commerce	70.93
202004125	Internet of Things application technology	69.82
202110738	E-commerce(Monograph)	66.34
202000923	Cooking technology and nutrition	69.78
202006208	Accounting	80.59
202006032	Asset Valuation & Management	68.67
202106853	Project cost	74.63
2020999025	Other	0.0
202111322	Modern logistics management	35.56
202101604	Other	66.62
202108816	Fintech applications	72.92
202003636	Computer Network Technology	71.71
202111206	Modern logistics management	0.0
202006547	Accounting	77.98
202004340	Internet of Things application technology	0.28
202106338	Asset Valuation & Management	64.9
202101418	Other	0.0
202100914	Food inspection and testing technology	64.0
20166256	Marketing	80.97
202011449	Other	65.83
202111337	Modern logistics management	89.34
202106837	Project cost	75.6
202000515	Tourism management	79.72
202006440	Accounting	0.0
202199905	E-commerce	0.0
202109936	E-commerce	0.0
202110908	E-commerce（3+2）	74.36
202108738	Fintech applications	74.77
202103130	Packaging planning and design	73.45000000000002
202103513	Internet of Things application technology	67.0
202110042	E-commerce	72.78
202110402	Marketing	71.75
202009329	Financial management	0.0
202103011	Computer Network Technology	72.11
202001622	Chinese and Western pastry crafts	69.59
202109730	E-commerce	70.03
202103716	Online Journalism and Communication	68.09
202004426	Internet of Things application technology	81.24
20187654	Tourism management	75.48
202008712	Other	7.19
202106123	Smart product developmentwith the application	75.2
202008627	Project cost	66.75
202101027	Culinary Techniques & Nutrition	74.88
202104931	Software technology	74.85
202106109	Smart product developmentwith the application	70.4
202103234	Other	62.44
202009512	Scenic area development and management	0.0
202102734	Computer Network Technology	61.63
202103804	Online Journalism and Communication	73.21000000000001
202009602	Other	69.53
202106826	Project cost	79.92
202105044	Software technology	0.0
202000324	Hospitality management	69.35
202102936	Computer Network Technology	61.04
202007424	Accounting	0.08
202108211	Big Data & Accounting	67.3
202000810	Cooking technology and nutrition	80.0
202004228	Internet of Things application technology	0.0
202109942	E-commerce	93.16
202003211	Other	31.29
202109328	Business Management	34.43
202111443	Modern logistics management	0.0
202111242	Modern logistics management	0.0
202011105	Marketing	75.48
202106812	Project cost	0.08
202107115	Big Data & Accounting	77.03
202100822	Chinese and Western pastry crafts	97.25
202102543	Computer Network Technology	63.919999999999995
202107222	Big Data & Accounting	91.4
201911321	E-commerce	74.29
202108728	Fintech applications	87.16
202003034	Other	71.44
202103037	Computer Network Technology	78.18
202103510	Internet of Things application technology	71.18
20183707	Chain management	67.34
202105301	Advertising art design	70.17
20182714	Other	66.38
202108835	Fintech applications	100.0
202007547	Accounting	95.78999999999999
202007326	Accounting	71.31
202109617	E-commerce	75.82
202100702	Chinese and Western pastry crafts	67.72999999999999
202107422	Big Data & Accounting	90.61
202103444	Internet of Things application technology	69.23
201907049	Computer Network Technology	96.99
202110541	International Business	69.96
202102618	Computer Network Technology	47.95
202010320	E-commerce	71.83
202103219	Internet of Things application technology	87.77
202103245	Internet of Things application technology	94.13
202106216	Community Management & Services	70.58999999999999
202003613	Computer Network Technology	68.87
202103542	Internet of Things application technology	71.19
202102044	Hospitality managementand digital operations	0.0
202110727	E-commerce(Monograph)	70.55
202100118	Tourism management	62.78
202107710	Big Data & Accounting	67.3
202009329	Financial management	0.0
202006524	Accounting	70.52
202107129	Big Data & Accounting	69.06
202103702	Online Journalism and Communication	0.0
202003012	Graphic information processing	69.52
202100422	Tourism management	69.21
202106127	Smart product developmentwith the application	0.08
20176132	E-commerce	64.17
202108409	Big Data &financial management	56.29
202002815	Digital media application technology	62.86
202102620	Computer Network Technology	91.39
202004205	Internet of Things application technology	0.0
202009134	Other	68.18
202111228	Modern logistics management	0.0
202102521	Computer Network Technology	61.02
202103704	Online Journalism and Communication	54.25
202006203	Accounting	86.51
202104545	Digital media technology	61.0
202009515	Scenic area development and management	70.54
202101216	Culinary Techniques & Nutrition	43.7
202102730	Computer Network Technology	0.0
201908413	Internet of Things application technology	71.32
202102146	Hospitality managementand digital operations	49.72
202003106	Other	0.0
202004442	Internet of Things application technology	69.31
202007733	Audit	70.53
202001631	Chinese and Western pastry crafts	64.79
202104834	Digital media technology	71.46
201906314	Other	0.0
202105024	Software technology	90.25
202109804	Other	0.0
201908013	Graphic information processing	60.89
202103928	Digital media technology(Chinese-Foreign Cooperation in Running Schools)	73.43
202106905	Big Data & Audit	40.56
202105839	Cloud computing technologyapplication	78.76
202004222	Internet of Things application technology	71.16
202000115	Hospitality management	74.25
202108616	Big Data &financial management	40.25
202109927	Other	69.03
202109628	E-commerce	65.44
202110549	International Business	87.3
202110706	E-commerce(Monograph)	80.7
202107047	Big Data & Audit	70.72
202107653	Big Data & Accounting	75.85
202109504	Online Journalism and Communication	73.8
202110241	Marketing	74.08000000000001
202009638	Business Management	0.08
202006016	Asset Valuation & Management	66.56
201907332	Other	70.13
202105805	Cloud computing technologyapplication	72.07
202105308	Advertising art design	69.48
202110313	Marketing	67.9
202006243	Accounting	51.53
202103028	Computer Network Technology	47.81999999999999
202108832	Fintech applications	89.56
202007851	Audit	73.42
202111223	Modern logistics management	31.05
201907035	Computer Network Technology	74.62
202103414	Internet of Things application technology	98.57
202110436	Marketing	81.25
202103411	Internet of Things application technology	67.43
202110118	Marketing	68.82
202110344	Marketing	46.14
202199909	E-commerce	25.55
202001802	Chinese and Western pastry crafts	73.42
202110405	Marketing	82.38
201906735	Other	61.099999999999994
202008631	Project cost	0.0
202107827	Big Data & Accounting	96.54
202110314	Marketing	0.0
20176132	E-commerce	62.16
202007517	Accounting	65.62
202011023	Marketing	61.05
202105924	Cloud computing technologyapplication	74.92
202105523	Big data technology	54.010000000000005
202004917	Big data technologywith the application	70.59
202007038	Accounting	71.75
201907938	Other	42.08
202000106	Hospitality management	73.18
202003124	Print Media Technology	0.08
202005026	Cloud computing technologywith the application	71.35
202109416	Business Management	0.0
202104629	Digital media technology	76.38
202105510	Big data technology	80.24
2020999002	Other	72.54
202005126	Cloud computing technologywith the application	75.32
202106847	Project cost	71.05000000000001
202109724	E-commerce	64.11
202106743	Other	71.15
202102626	Computer Network Technology	85.07
202110916	E-commerce（3+2）	73.17
202111418	Modern logistics management	74.09
202105310	Advertising art design	69.77
202110923	E-commerce（3+2）	68.37
202006028	Asset Valuation & Management	0.25
202003807	Computer Network Technology	43.33
202009603	Business Management	0.0
202106713	Other	63.45
202102121	Hospitality managementand digital operations	33.44
202100828	Other	37.4
202010214	E-commerce	70.13
202003230	Computer Network Technology	72.36
202101534	Other	59.04
202110542	International Business	57.95
202007235	Accounting	66.06
202006018	Asset Valuation & Management	58.96
202107328	Big Data & Accounting	72.98
202106648	Project cost	0.0
20186421	Digital media application technology	0.0
202000121	Hospitality management	67.52
202108231	Big Data & Accounting	58.12
202009505	Scenic area development and management	68.82
202104505	Digital media technology	39.73
202107534	Big Data & Accounting	85.72
20184718	Other	75.57
202104025	Digital media technology(Chinese-Foreign Cooperation in Running Schools)	67.04
202107144	Other	78.5
202108626	Big Data &financial management	70.54
202106904	Big Data & Audit	70.42
202106532	Statistics & Accounting	83.86
202000325	Hospitality management	65.41
202103618	Online Journalism and Communication	82.11
202100232	Tourism management	71.36
202110710	E-commerce(Monograph)	28.23
202003540	Other	0.0
202104723	Other	75.92
202002921	Graphic information processing	68.13
202000127	Hospitality management	50.17
202009507	Other	0.0
202109844	E-commerce	54.83
202108607	Big Data &financial management	66.45
202108614	Big Data &financial management	0.0
202111716	International Economics and Trade	10.0
202101920	Hospitality managementand digital operations	62.46
202001006	Cooking technology and nutrition	35.12
202005627	Smart product development	28.07
202105920	Cloud computing technologyapplication	0.0
202106343	Asset Valuation & Management	95.35
202106423	Statistics & Accounting	96.68
201907332	Other	70.22
202006617	Accounting	69.47
202100225	Tourism management	66.66
202104026	Digital media technology(Chinese-Foreign Cooperation in Running Schools)	69.82
202109838	E-commerce	40.23
202106117	Smart product developmentwith the application	6.08
202109943	E-commerce	56.19
20176132	E-commerce	60.35
202110914	Other	61.87
201900134	financial management	56.88
202007302	Accounting	69.63
202103244	Internet of Things application technology	63.57
202105516	Big data technology	2.21
202104838	Digital media technology	76.11999999999999
202109106	Financial Services & Management	0.0
202108024	Big Data & Accounting	62.87
202106925	Big Data & Audit	69.46
202110933	E-commerce（3+2）	62.65
202000136	Hospitality management	0.0
202199931	E-commerce	90.34
202101420	Other	30.37
202001023	Cooking technology and nutrition	64.97999999999999
202105633	Big data technology	62.8
202006143	Accounting	72.56
202110236	Marketing	72.32
202105936	Cloud computing technologyapplication	23.889999999999997
202100621	Other	0.0
202107136	Big Data & Accounting	73.85
202108215	Big Data & Accounting	71.6
202005627	Smart product development	23.4
202010125	E-commerce	0.0
202011205	Marketing	0.0
202110630	Other	0.08
202003211	Other	32.72
202110729	E-commerce(Monograph)	69.32
202006941	Accounting	21.17
202103110	Packaging planning and design	67.67
202100214	Other	0.0
201908814	Cloud computing technologywith the application	71.14
202105421	Big data technology	69.73
202104628	Digital media technology	87.0
202105224	Advertising art design	54.86
202108518	Other	0.0
202000527	Tourism management	70.7
202106403	Statistics & Accounting	73.23
202101406	Culinary Techniques & Nutrition	68.57
202101211	Culinary Techniques & Nutrition	73.97
202001824	Chinese and Western pastry crafts	37.35
202009640	Business Management	72.42
202010432	E-commerce	50.23
202011132	Marketing	57.120000000000005
202102823	Computer Network Technology	79.86
202004228	Internet of Things application technology	0.0
202110417	Marketing	0.0
202106901	Big Data & Audit	82.64
202106807	Project cost	73.87
202100934	Food inspection and testing technology	65.2
202104946	Software technology	0.0
202109301	Business Management	64.36
202110905	E-commerce（3+2）	72.31
202109737	E-commerce	71.48
202007240	Accounting	70.07
202103823	Online Journalism and Communication	82.76
202004623	Big data technologywith the application	64.96
202006944	Accounting	68.15
202000312	Hospitality management	66.37
202110309	Marketing	67.55
202010204	Other	67.69999999999999
202102330	Modern housekeeping services and management	66.81
202109532	Online Journalism and Communication	89.19
202107410	Big Data & Accounting	88.8
202110528	International Business	0.0
2020999053	E-commerce	69.98
202111238	Modern logistics management	0.0
202100428	Tourism management	72.56
202108415	Big Data &financial management	0.42
202108220	Big Data & Accounting	96.24
202105941	Cloud computing technologyapplication	0.0
202106048	Smart product developmentwith the application	69.72
202000923	Cooking technology and nutrition	63.86
202002007	Cooking technology and nutrition	71.41
202109945	E-commerce	56.61
202109422	Business Management	71.86
202009512	Scenic area development and management	0.0
202101528	Other	0.0
202105040	Software technology	74.99
202003021	Graphic information processing	72.47
202107640	Big Data & Accounting	34.5
202101615	Culinary Techniques & Nutrition（3+2）	99.4
202104539	Digital media technology	29.72
202109121	Financial Services & Management	13.4
202009227	Computer Network Technology	71.3
202003738	Computer Network Technology	67.06
202105316	Advertising art design	0.0
202108054	Big Data & Accounting	72.14
20185416	Computer Network Technology	79.38
20180301	financial management	26.83
202001302	Housekeeping & Management	60.65
202000144	Other	0.0
202007825	Audit	75.92
202102708	Computer Network Technology	60.24
202107040	Big Data & Audit	69.0
202106206	Community Management & Services	76.26
202108250	Big Data & Accounting	63.62
202106750	Other	39.98
20176141	E-commerce	47.9
202006507	Accounting	0.0
202107607	Big Data & Accounting	73.57
202006246	Accounting	77.46
202108802	Other	0.0
202106129	Smart product developmentwith the application	70.69
202105606	Big data technology	65.95
202109739	Other	0.0
202110717	E-commerce(Monograph)	87.11
202101117	Culinary Techniques & Nutrition	0.0
202108606	Big Data &financial management	33.14
202107246	Big Data & Accounting	96.29
202109827	E-commerce	81.04
202009732	Business Management	73.83
202000604	Other	65.1
202010247	E-commerce	74.75
202004838	Big data technologywith the application	95.57000000000001
202010308	E-commerce	68.76
202011305	International Business	0.0
202110610	International Economics and Trade	94.16
202107319	Big Data & Accounting	95.5
202108712	Fintech applications	58.82
202104520	Other	57.17
202105823	Cloud computing technologyapplication	97.8
202107433	Big Data & Accounting	75.58
202110932	E-commerce（3+2）	77.36
202106220	Community Management & Services	64.95
202107641	Big Data & Accounting	47.0
202100905	Food inspection and testing technology	55.48
202109636	E-commerce	73.17
2020999002	Other	76.64
202110907	E-commerce（3+2）	71.63
202109937	E-commerce	65.15
202100130	Tourism management	71.67999999999999
202110509	International Business	53.4
202107620	Big Data & Accounting	62.09
20182714	Other	73.75
202010902	Marketing	69.41
202006018	Asset Valuation & Management	75.62
202000542	Tourism management	67.84
202102623	Computer Network Technology	67.71
202107231	Big Data & Accounting	85.74
202108641	Big Data &financial management	55.57
202110551	International Business	67.82
202103705	Online Journalism and Communication	52.63
202105447	Big data technology	68.8
201906848	Other	0.0
202103007	Computer Network Technology	0.17
202104507	Digital media technology	70.24
202000237	Hospitality management	51.300000000000004
202107407	Big Data & Accounting	74.4
201902725	Accounting	67.72
202107639	Big Data & Accounting	73.39
202106147	Smart product developmentwith the application	75.43
202101430	Other	0.0
202107311	Big Data & Accounting	64.08
202102608	Computer Network Technology	81.72
202106622	Project cost	56.74
202101607	Culinary Techniques & Nutrition（3+2）	0.08
202102829	Computer Network Technology	39.75
202105612	Big data technology	22.19
202001002	Cooking technology and nutrition	70.25
202109843	E-commerce	72.85
202109513	Online Journalism and Communication	71.84
202008142	financial management	63.65
202109618	Other	53.269999999999996
202107451	Big Data & Accounting	77.09
202011012	Marketing	68.0
202107915	Big Data & Accounting	72.96000000000001
202004835	Big data technologywith the application	66.13
202101528	Other	0.0
202107753	Big Data & Accounting	97.98
202003021	Graphic information processing	70.45
202004136	Other	0.0
202102307	Modern housekeeping services and management	69.07000000000001
202101604	Other	71.13
202107025	Big Data & Audit	72.59
202109111	Financial Services & Management	39.41
202010845	Internet of Things application technology	69.87
202108222	Big Data & Accounting	71.3
202109721	E-commerce	24.67
202008807	Other	0.0
202107446	Big Data & Accounting	76.25
202110340	Marketing	69.5
202009526	Other	0.0
202108602	Big Data &financial management	35.77
202109725	E-commerce	75.93
202106529	Statistics & Accounting	0.0
202011212	Marketing	37.66
202000931	Cooking technology and nutrition	66.71000000000001
202106337	Asset Valuation & Management	75.62
202103846	Online Journalism and Communication	40.87
202103420	Internet of Things application technology	0.0
202109345	Business Management	64.0
202103701	Online Journalism and Communication	71.42
202111013	Chain operation and management	0.0
202105315	Advertising art design	1.08
202106141	Smart product developmentwith the application	38.99
202110451	Other	99.7
202108609	Big Data &financial management	0.0
202104911	Software technology	42.46
202110015	E-commerce	75.45
202109206	Financial Services & Management	0.0
202105549	Big data technology	0.08
202105726	Cloud computing technologyapplication	0.0
202111619	Digital media technology	70.27
202107112	Big Data & Accounting	97.6
202107618	Big Data & Accounting	65.14
202006240	Accounting	58.489999999999995
202009314	Financial management	66.59
202102045	Hospitality managementand digital operations	63.63
202103503	Other	0.0
202107632	Big Data & Accounting	77.17
202100931	Food inspection and testing technology	73.42
202108541	Big Data &financial management	51.2
202100319	Tourism management	77.43
202109907	Other	64.4
202106111	Smart product developmentwith the application	85.92
202100635	Chinese and Western pastry crafts	65.77
20186425	Digital media application technology	53.09
202010603	Logistics management	72.2
202006122	Accounting	63.44
202111435	Modern logistics management	60.98
202106919	Big Data & Audit	78.12
202110920	E-commerce（3+2）	72.57
202102309	Modern housekeeping services and management	70.91
202102617	Computer Network Technology	58.09
202001408	Chinese and Western pastry crafts	65.48
202110902	E-commerce（3+2）	72.89
202105838	Cloud computing technologyapplication	83.15
202104912	Software technology	14.89
202101132	Culinary Techniques & Nutrition	68.38
202103746	Online Journalism and Communication	67.97
202109716	E-commerce	0.0
202108243	Big Data & Accounting	72.51
202011013	Marketing	60.519999999999996
202111709	International Economics and Trade	0.0
202103634	Online Journalism and Communication	84.61
202004837	Big data technologywith the application	48.99
202111627	Digital media technology	61.07
202100823	Other	40.49
202011212	Marketing	0.25
202003030	Graphic information processing	68.85000000000001
202100337	Tourism management	0.0
202101608	Other	81.3
202006005	Asset Valuation & Management	74.33
202004909	Big data technologywith the application	72.42
202101617	Culinary Techniques & Nutrition（3+2）	69.79
202106926	Big Data & Audit	80.83
202003101	Digital media application technology	0.0
202006622	Accounting	65.08
202103316	Internet of Things application technology	99.22
202107230	Big Data & Accounting	0.0
202104625	Digital media technology	98.06
202100133	Tourism management	70.95
202010902	Marketing	67.47
202009739	Business Management	64.38
202005619	Other	0.0
202110025	E-commerce	68.85000000000001
202103404	Internet of Things application technology	63.73
202102607	Computer Network Technology	65.96
202000109	Hospitality management	61.29
202100918	Food inspection and testing technology	88.97
202110916	E-commerce（3+2）	68.27
202010235	E-commerce	0.0
202001811	Chinese and Western pastry crafts	0.0
202109434	Business Management	73.86
202101614	Other	59.22
202111645	Digital media technology	45.53
202105738	Cloud computing technologyapplication	61.86
202111141	Modern logistics management	90.4
202005605	Smart product development	0.08
202000408	Tourism management	75.93
202105821	Cloud computing technologyapplication	72.75
202102919	Computer Network Technology	0.0
202006534	Accounting	49.24
202109428	Business Management	72.71
202108613	Big Data &financial management	0.17
202108813	Fintech applications	72.85
202109711	E-commerce	44.910000000000004
202007513	Accounting	63.15
201911129	Logistics management	74.26
202100505	Development and management of smart scenic spots	68.24000000000001
202003124	Print Media Technology	0.0
202109817	E-commerce	85.33
202105617	Big data technology	58.25
202100915	Food inspection and testing technology	69.23
202111632	Digital media technology	70.94
202110911	E-commerce（3+2）	70.15
202011343	International Business	0.0
202106146	Smart product developmentwith the application	69.66
202105515	Big data technology	80.47
202109933	E-commerce	66.58
202109220	Financial Services & Management	96.27
202004613	Big data technologywith the application	71.53
202101316	Culinary Techniques & Nutrition	71.15
202109435	Business Management	75.73
202001020	Cooking technology and nutrition	63.91
202111327	Modern logistics management	63.33
202009631	Business Management	69.08
202106503	Statistics & Accounting	91.49
202105505	Big data technology	69.29
202009739	Business Management	67.19
202010449	E-commerce	68.53
202003041	Graphic information processing	72.66
202109347	Business Management	0.25
202109424	Business Management	72.95
202106512	Statistics & Accounting	46.3
202009802	Other	65.81
202103432	Other	0.0
202106647	Project cost	58.76
202002429	Software & Information Services	81.05
202102110	Hospitality managementand digital operations	63.36
202102946	Computer Network Technology	77.22
202110903	E-commerce（3+2）	72.78999999999999
202111033	Chain operation and management	73.16
2020999002	Other	85.26
202199911	E-commerce	74.95
202110243	Marketing	0.0
202010940	Marketing	76.78999999999999
202110532	International Business	69.84
202102518	Computer Network Technology	53.5
202108028	Big Data & Accounting	34.05
202110802	Intelligent logistics technology	70.65
202102537	Computer Network Technology	0.5
202104929	Software technology	38.91
202110412	Marketing	69.86
20186927	Print Media Technology	0.0
202105836	Cloud computing technologyapplication	0.0
202005627	Smart product development	65.05
202002922	Graphic information processing	0.0
202105832	Cloud computing technologyapplication	99.13
201905211	Chinese and Western pastry crafts	25.03
202010538	Logistics management	70.05
202010228	E-commerce	0.0
202008851	Project cost	39.82
202106435	Statistics & Accounting	94.63
2020999022	Other	0.0
202103720	Online Journalism and Communication	67.2
202110121	Marketing	73.81
202105502	Big data technology	41.91
202105017	Software technology	79.5
202103625	Online Journalism and Communication	0.17
202102824	Computer Network Technology	73.69
202006021	Asset Valuation & Management	65.23
202004943	Big data technologywith the application	88.23
202010242	E-commerce	68.64
202105117	Embedded technology applications	68.89
202007506	Accounting	0.08
202110245	Marketing	69.92999999999999
202009423	Chain management	73.13000000000001
202102036	Hospitality managementand digital operations	34.97
202108938	Wealth management	96.64
202107041	Big Data & Audit	80.41
202002445	Software & Information Services	72.83
201908849	Cloud computing technologywith the application	74.83
202008706	Other	0.0
202108008	Big Data & Accounting	73.64
202101225	Culinary Techniques & Nutrition	44.25
202111105	Other	64.58
202009607	Business Management	0.0
202103407	Internet of Things application technology	99.16
202104927	Software technology	75.64
201907005	Computer Network Technology	66.13
202104528	Digital media technology	79.26
202106126	Smart product developmentwith the application	61.69
202100734	Chinese and Western pastry crafts	74.17
201900152	Other	24.52
202110323	Marketing	73.34
202102131	Hospitality managementand digital operations	75.25
202110923	E-commerce（3+2）	70.01
202106602	Other	0.0
202108627	Big Data &financial management	0.0
202106515	Statistics & Accounting	67.73
202103825	Online Journalism and Communication	65.85
202102740	Computer Network Technology	99.7
202109944	Other	68.74
202110201	Marketing	73.72
202100539	Development and management of smart scenic spots	83.89
202108710	Fintech applications	64.42
202106413	Statistics & Accounting	0.0
202105317	Advertising art design	71.26
202105320	Advertising art design	58.14
202107029	Big Data & Audit	85.62
202104639	Digital media technology	71.85
202110905	E-commerce（3+2）	73.74
202107109	Big Data & Accounting	75.57
202011220	Marketing	69.2
202100142	Tourism management	47.72
202110916	E-commerce（3+2）	63.09
202011427	International Economics and Trade	74.08
202000304	Hospitality management	71.41
202006426	Accounting	77.65
2020999010	E-commerce	51.58
202000318	Hospitality management	66.61
202110713	E-commerce(Monograph)	42.04
202111643	Digital media technology	46.57
202109231	Financial Services & Management	66.59
202009610	Business Management	64.86
202102737	Computer Network Technology	65.87
20182714	Other	62.4
202109323	Business Management	75.8
202008712	Other	0.0
202104008	Digital media technology(Chinese-Foreign Cooperation in Running Schools)	0.0
202101104	Culinary Techniques & Nutrition	43.7
202103623	Online Journalism and Communication	0.0
202106838	Project cost	43.34
202003012	Graphic information processing	40.0
202102151	Hospitality managementand digital operations	71.94
202102318	Modern housekeeping services and management	69.27
202106739	Other	40.71
202107902	Big Data & Accounting	73.26
202108210	Big Data & Accounting	70.59
202003433	Computer Network Technology	0.0
202102137	Hospitality managementand digital operations	61.23
202104409	Digital Graphic information processing technology	65.25999999999999
202105448	Big data technology	70.82
202106616	Project cost	67.02
202104729	Digital media technology	67.67
202109527	Online Journalism and Communication	79.63
202199918	E-commerce	92.22
202104808	Digital media technology	66.41
202111144	Modern logistics management	88.21
202109332	Business Management	64.56
202107947	Big Data & Accounting	69.16
202101328	Culinary Techniques & Nutrition	24.9
202104939	Software technology	0.0
202107344	Big Data & Accounting	71.57000000000001
202101502	Culinary Techniques & Nutrition（3+2）	78.32
202108706	Other	0.0
201910146	Business Management	55.34
202009602	Other	65.09
202000308	Hospitality management	79.62
202105522	Big data technology	100.0
[truncated: 3,209 more rows]
