# Supplementary material for: Is MOOC really effective? Exploring the outcomes of MOOC adoption and its influencing factors in a higher educational institution in China
Source: PLoS One. 2025 Feb 24;20(2):e0317701. doi: 10.1371/journal.pone.0317701 (PMC11849841; doi:10.1371/journal.pone.0317701)
Supplement: S6 File — (XLSX) [file pone.0317701.s006.xlsx]

## Sheet: Sheet1
No.	Description
1	I am very interested in MOOC learning.
2	I can learn something new and useful from MOOC.
3	My teacher asked me to study MOOC.
4	MOOC learning is helpful for self-improvement.
5	MOOC learning can broaden my professional horizons.
6	I can learn more professional knowledge through MOOC.
7	I usually study in a place where I can stay focused.
8	I always study MOOCs in a fixed place.
9	I have a device suitable for MOOC learning.
10	I am very familiar with the equipment for learning MOOCs.
11	I have participated in MOOC learning before.
12	I have my own MOOC learning method.
13	I have achieved satisfactory MOOC learning results.
14	I have set goals for this MOOC study.
15	In order to complete the MOOC study, I have made plans in advance.
16	I will plan carefully and make full use of my study time.
17	I will learn MOOCs step by step instead of waiting until the last minute.
