# Supplementary material for: Is MOOC really effective? Exploring the outcomes of MOOC adoption and its influencing factors in a higher educational institution in China
Source: PLoS One. 2025 Feb 24;20(2):e0317701. doi: 10.1371/journal.pone.0317701 (PMC11849841; doi:10.1371/journal.pone.0317701)
Supplement: S7 File — (CSV) [file pone.0317701.s007.csv]

PE1	PE2	PE3	LM1	LM2	LM3	PV1	PV2	PV3	SR1	SR2	SR3	SR4	LE1	LE2	LE3	LE4	LB1	LB2	LB3	Performance
1	1	1	1	1	1	1	1	2	2	1	3	3	2	2	2	2	0.00	0.00	0.00	0
1	1	1	1	1	1	1	1	3	2	1	1	3	2	1	1	3	0.00	0.00	0.00	0
1	1	1	1	1	1	2	2	1	4	3	1	2	2	1	2	3	0.00	0.00	0.00	0
2	1	1	1	1	1	2	2	1	1	1	2	1	2	2	3	1	0.00	0.00	0.00	0
1	1	1	1	1	1	1	1	1	3	2	2	2	2	1	2	1	0.00	0.00	0.00	0
1	1	2	1	1	1	1	1	2	3	2	3	3	2	1	3	3	0.00	0.00	0.00	0
1	1	2	1	1	1	1	2	2	2	1	3	2	2	1	2	3	0.00	0.00	0.00	0
1	1	2	1	1	1	2	1	2	1	2	1	1	2	2	2	3	0.00	0.00	0.00	0
1	1	1	1	1	1	1	1	1	1	1	1	2	2	1	3	3	0.00	0.00	0.00	0
2	1	1	1	1	1	2	2	2	1	2	2	1	2	2	1	3	0.00	0.00	0.00	0
1	1	2	1	1	1	2	1	2	2	2	3	3	2	2	3	2	0.00	0.00	0.00	0
1	1	2	1	1	1	2	1	2	1	1	2	1	2	2	2	3	0.00	0.00	0.00	0
1	1	1	1	1	1	4	3	2	3	2	3	1	2	2	3	2	0.00	0.00	0.00	0
1	1	2	1	1	1	1	2	3	1	1	1	1	2	1	3	2	0.00	0.00	0.00	0
1	1	2	1	1	1	2	3	2	2	3	3	1	2	2	3	2	0.00	0.00	0.00	0
1	1	2	1	1	1	2	2	3	3	2	3	2	2	1	2	1	0.00	0.00	0.00	0
1	1	1	1	1	1	1	1	3	1	1	1	1	2	1	3	2	0.00	0.00	0.00	0
2	1	1	1	1	1	1	2	3	2	3	1	3	2	3	3	2	0.00	0.00	0.00	0
1	1	1	1	1	1	1	1	1	3	3	1	2	2	2	1	3	0.00	0.00	0.00	0
2	1	1	1	1	1	4	3	3	1	1	2	1	2	2	3	2	0.00	0.00	0.00	0
1	1	1	1	1	1	2	2	1	2	1	2	1	2	1	2	1	0.00	0.00	0.00	0
1	1	1	1	1	1	1	2	2	3	2	3	2	2	1	1	1	0.00	0.00	0.00	0
1	1	2	1	1	1	1	1	1	1	1	1	1	2	1	1	2	0.00	0.00	0.00	0
2	1	1	1	1	1	3	2	3	2	1	2	3	2	2	1	3	0.00	0.00	0.00	0
2	1	1	1	1	1	2	2	2	1	1	2	2	2	3	3	2	0.00	0.00	0.00	0
1	1	2	1	1	1	1	2	2	1	1	2	2	1	1	1	1	0.00	0.00	0.00	0
1	1	2	1	1	1	3	3	3	2	1	1	1	2	2	1	3	0.00	0.00	0.00	0
1	1	2	1	1	1	2	2	1	2	2	2	1	2	2	1	1	0.00	0.00	0.00	0
1	1	2	1	1	1	4	3	1	3	2	2	2	2	1	1	3	0.00	0.00	0.00	0
1	1	1	1	1	1	3	2	2	4	3	1	1	2	1	2	2	0.00	0.00	0.00	0
1	1	2	1	1	1	3	2	3	2	1	1	3	2	3	1	3	0.00	0.00	0.00	0
2	1	1	1	1	1	1	1	2	1	1	1	2	2	2	2	3	0.00	0.00	0.00	0
1	2	2	1	1	1	2	2	1	2	3	3	3	2	1	1	3	0.00	0.00	0.00	0
1	1	1	1	1	1	2	1	2	1	1	1	2	2	2	1	3	0.00	0.00	0.00	0
1	2	1	1	1	1	1	2	1	1	2	2	2	2	3	1	2	0.00	0.00	0.00	0
2	1	1	1	1	1	2	1	3	3	2	2	1	2	3	3	3	0.00	0.00	0.00	0
1	1	1	1	1	1	1	1	1	4	3	2	2	2	1	2	2	0.00	0.00	0.00	0
2	1	1	1	1	1	1	1	2	3	2	1	1	2	1	2	1	0.00	0.00	0.00	0
2	2	1	1	1	1	3	2	2	1	1	2	3	2	3	2	2	0.00	0.00	0.00	0
1	1	1	1	1	1	1	1	1	1	2	1	1	2	1	2	3	0.00	0.00	0.00	0
1	2	1	1	1	1	2	2	1	2	1	3	2	2	2	2	1	0.00	0.00	0.00	0
1	1	1	1	1	1	1	1	1	4	3	1	3	2	3	3	1	0.00	0.00	0.00	0
1	1	1	1	1	1	3	2	1	1	1	1	1	2	2	2	1	0.00	0.00	0.00	0
1	1	1	1	1	1	1	2	1	3	2	2	2	2	2	2	3	0.00	0.00	0.00	0
1	1	2	1	1	1	2	2	3	2	2	2	1	2	2	3	1	0.00	0.00	0.00	0
2	1	1	1	1	1	2	2	2	1	1	2	1	2	3	1	1	0.00	0.00	0.00	0
1	1	2	1	1	1	4	3	1	1	1	2	1	1	1	1	1	0.00	0.00	0.00	0
1	1	1	1	1	1	1	1	2	1	1	2	2	2	1	1	3	0.00	0.00	0.00	0
1	1	1	1	1	1	2	2	2	2	1	1	1	2	3	1	2	0.00	0.00	0.00	0
1	2	2	1	1	1	2	2	3	1	2	1	1	2	1	3	3	0.00	0.00	0.00	0
1	1	1	1	1	1	1	1	1	1	1	2	1	2	3	3	2	0.00	0.00	0.00	0
1	2	1	1	1	1	1	1	1	4	3	2	1	2	2	2	3	0.00	0.00	0.00	0
1	1	2	1	1	1	1	2	3	1	1	1	1	2	1	1	3	0.00	0.00	0.00	0
1	1	1	1	1	1	1	1	3	2	2	1	1	2	1	3	2	0.00	0.00	0.00	0
2	1	2	1	1	1	1	1	1	1	1	1	1	2	1	3	3	0.00	0.00	0.00	0
1	1	1	1	1	1	2	3	3	1	1	2	1	2	3	2	3	0.00	0.00	0.00	0
1	1	1	1	1	1	2	3	3	1	2	1	2	2	2	2	1	0.00	0.00	0.00	0
1	2	1	1	1	1	2	1	1	2	3	1	3	2	1	3	1	0.00	0.00	0.00	0
1	1	2	1	1	1	2	2	1	2	3	2	2	2	3	3	2	0.00	0.00	0.00	0
1	1	1	1	1	1	3	3	3	3	2	1	1	2	1	3	1	0.00	0.00	0.00	0
1	1	2	1	1	1	1	1	2	2	2	2	2	2	2	1	3	0.00	0.00	0.00	0
1	2	1	1	1	1	2	1	2	1	2	1	1	2	1	2	2	0.00	0.00	0.00	0
2	1	1	1	1	1	2	1	1	3	2	2	3	2	2	3	2	0.00	0.00	0.00	0
1	1	1	1	1	1	3	2	1	1	1	2	1	2	2	3	1	0.00	0.00	0.00	0
1	1	1	1	1	1	4	3	2	1	1	2	2	2	2	3	2	0.00	0.00	0.00	0
1	2	1	1	1	1	2	2	2	3	2	2	2	2	2	2	1	0.00	0.00	0.00	0
2	1	1	1	1	1	1	1	3	2	1	1	1	2	3	2	1	0.00	0.00	0.00	0
2	1	2	1	1	1	1	1	2	2	3	3	1	2	2	2	1	0.00	0.00	0.00	0
1	1	2	1	1	1	1	1	2	1	1	3	1	2	1	2	3	0.00	0.00	0.00	0
2	2	1	1	1	1	1	2	4	2	2	1	1	2	2	2	3	0.00	0.00	0.00	0
1	1	1	1	1	1	3	2	2	1	1	2	1	2	1	3	1	0.00	0.00	0.00	0
1	1	1	1	1	1	1	1	2	2	1	1	1	2	2	2	2	0.00	0.00	0.00	0
1	1	1	1	1	1	2	2	2	2	1	1	1	2	3	3	1	0.00	0.00	0.00	0
2	1	2	1	1	1	1	1	1	1	1	1	3	2	3	1	3	0.00	0.00	0.00	0
1	2	2	1	1	1	4	3	3	1	1	2	3	2	3	3	1	0.00	0.00	0.00	0
2	1	1	1	1	1	2	1	1	2	1	2	2	2	2	2	2	0.00	0.00	0.00	0
2	1	1	1	1	1	3	3	2	1	1	1	1	2	1	1	1	0.00	0.00	0.00	0
1	1	2	1	1	1	1	2	1	1	1	2	1	2	1	1	1	0.00	0.00	0.00	0
2	2	1	1	1	1	1	1	1	2	1	2	1	2	3	2	2	0.00	0.00	0.00	0
1	2	2	1	1	1	5	4	3	4	3	1	1	1	1	1	1	0.00	0.00	0.00	0
1	1	1	1	1	1	2	3	2	1	2	2	1	2	3	2	3	0.00	0.00	0.00	0
1	1	1	1	1	1	1	2	2	3	2	2	2	2	2	1	1	0.00	0.00	0.00	0
2	2	2	1	1	1	1	1	2	4	3	1	2	2	3	1	2	0.00	0.00	0.00	0
1	1	1	1	1	1	3	2	2	1	1	2	1	2	2	2	3	0.00	0.00	0.00	0
2	2	1	1	1	1	2	1	3	4	3	1	2	2	1	2	2	0.00	0.00	0.00	0
1	1	2	1	1	1	1	1	1	1	2	2	1	2	3	1	3	0.00	0.00	0.00	0
1	1	1	1	1	1	2	2	3	1	1	2	3	2	2	1	1	0.00	0.00	0.00	0
3	2	2	1	1	1	2	2	2	1	1	1	1	2	2	3	3	0.00	0.00	0.00	0
1	1	1	1	1	1	1	1	1	1	1	1	1	2	1	2	3	0.00	0.00	0.00	0
1	1	2	1	1	1	2	1	1	2	2	1	2	2	1	1	1	0.00	0.00	0.00	0
1	1	1	1	1	1	2	1	1	2	2	3	2	2	2	3	1	0.00	0.00	0.00	0
2	1	1	1	1	1	3	3	1	2	2	2	1	2	3	2	3	0.00	0.00	0.00	0
2	1	1	1	1	1	1	1	1	2	3	3	2	2	3	2	3	0.00	0.00	0.00	0
1	3	1	1	1	1	2	3	2	1	2	2	2	2	1	2	2	0.00	0.00	0.00	0
2	1	1	1	1	1	2	1	1	1	1	1	1	2	1	3	1	0.00	0.00	0.00	0
1	1	1	1	1	1	1	1	1	2	1	1	1	2	1	2	3	0.00	0.00	0.00	0
1	1	1	1	1	1	2	1	2	1	1	3	3	1	1	1	1	0.00	0.00	0.00	0
2	1	2	1	1	1	3	3	1	1	2	1	1	1	1	1	1	0.00	0.00	0.00	0
1	1	1	1	1	1	4	3	1	2	1	1	1	2	2	3	2	0.00	0.00	0.00	0
2	1	2	1	1	1	2	2	2	1	1	1	1	2	2	2	1	0.00	0.00	0.00	0
3	1	1	1	1	1	3	3	1	3	2	1	2	2	3	3	2	0.00	0.00	0.00	0
2	2	2	1	1	1	2	1	1	1	2	1	1	2	1	1	3	0.00	0.00	0.00	0
2	1	1	1	1	1	2	3	3	2	1	2	1	2	2	3	3	0.00	0.00	0.00	0
2	1	2	1	1	1	1	1	1	3	3	3	1	2	2	1	2	0.00	0.00	0.00	0
1	1	2	1	1	1	1	2	1	1	1	2	2	2	1	3	2	0.32	1.00	1.00	0
1	1	1	1	1	1	1	1	2	1	1	3	1	2	2	3	3	0.00	0.00	0.00	0
2	1	2	1	1	1	2	2	1	1	2	3	2	2	2	1	2	0.00	0.00	0.00	0
1	1	1	1	1	1	3	3	3	3	2	3	3	1	1	1	1	0.00	0.00	0.00	0
1	1	1	1	1	1	1	1	2	1	1	1	1	2	1	3	1	0.00	0.00	0.00	0
1	2	1	1	1	1	1	1	1	1	2	2	1	2	1	3	1	0.00	0.00	0.00	0
1	2	1	1	1	1	2	1	1	4	3	2	2	2	2	2	2	0.00	0.00	0.00	0
1	1	2	1	1	1	1	1	1	3	2	1	1	2	3	2	3	0.00	0.00	0.00	0
1	1	2	1	1	1	1	2	1	2	2	3	2	2	3	2	1	0.00	0.00	0.00	0
1	2	1	1	1	1	1	1	1	2	2	2	1	2	1	3	1	0.00	0.00	0.00	0
1	1	1	1	1	1	1	1	2	3	3	1	3	2	3	2	2	0.00	0.00	0.00	0
2	2	1	1	1	1	3	3	3	1	1	1	2	2	2	3	1	0.00	0.00	0.00	0
1	1	1	1	1	1	3	2	3	1	1	1	1	2	1	3	3	0.00	0.00	0.00	0
1	1	2	1	1	1	2	2	1	1	2	2	2	2	2	3	1	0.00	0.00	0.00	0
1	1	2	1	1	1	2	2	2	2	1	1	1	2	2	3	3	0.00	0.00	0.00	0
2	1	2	1	1	1	3	3	1	3	2	3	2	2	1	1	1	0.00	0.00	0.00	0
1	1	2	1	1	1	1	1	3	1	1	1	2	2	2	2	3	0.00	0.00	0.00	0
1	1	1	1	1	1	1	1	1	1	1	1	1	2	3	1	3	0.00	0.00	0.00	0
1	1	1	1	1	1	3	3	1	2	2	3	3	2	2	1	3	0.00	0.00	0.00	0
1	1	1	1	1	1	1	1	2	1	1	1	1	2	1	1	3	0.00	0.00	0.00	0
1	2	1	1	1	1	3	2	2	2	2	1	1	2	1	1	3	0.00	0.00	0.00	0
1	1	1	1	1	1	3	2	1	2	1	1	1	2	2	1	2	0.00	0.00	0.00	0
2	1	2	1	1	1	2	1	1	1	1	1	3	2	2	1	3	0.00	0.00	0.00	0
3	2	2	1	1	1	1	2	1	1	2	2	1	2	2	3	1	0.00	0.00	0.00	0
2	1	2	1	1	1	2	1	3	1	2	2	2	2	1	3	2	0.00	0.00	0.00	0
2	1	1	1	1	1	1	1	1	3	3	1	2	2	1	1	1	0.00	0.00	0.00	0
1	1	1	1	1	1	2	1	3	1	1	2	2	2	2	1	1	0.00	0.00	0.00	0
3	2	1	1	1	1	2	2	2	4	3	1	3	2	3	2	2	0.00	0.00	0.00	0
1	1	1	1	1	1	1	2	3	3	3	2	1	2	3	3	2	0.00	0.00	0.00	0
1	1	1	1	1	1	2	1	1	1	1	2	3	2	2	2	3	0.00	0.00	0.00	0
1	2	1	1	1	1	1	2	1	3	3	3	3	2	2	2	2	0.00	0.00	0.00	0
1	1	2	1	1	1	1	2	1	3	2	1	1	2	2	3	1	0.00	0.00	0.00	0
1	1	1	1	1	1	2	1	2	2	1	1	1	2	2	1	1	0.00	0.00	0.00	0
1	1	2	1	1	1	1	2	1	1	1	2	1	2	1	3	1	0.00	0.00	0.00	0
1	2	1	1	1	1	1	1	1	1	1	1	2	2	2	3	3	0.00	0.00	0.00	0
1	1	1	1	1	1	1	1	1	1	1	1	1	2	2	2	2	0.00	0.00	0.00	0
1	2	1	1	1	1	1	2	3	3	2	1	1	2	1	2	2	0.00	0.00	0.00	0
1	1	1	1	1	1	3	2	1	1	2	2	1	2	3	2	2	0.00	0.00	0.00	0
1	1	1	1	1	1	2	1	1	1	1	2	1	2	1	2	3	0.00	0.00	0.00	0
1	1	2	1	1	1	2	2	3	2	1	2	3	2	2	3	3	0.00	0.00	0.00	0
1	2	1	1	1	1	1	1	1	1	1	1	1	2	1	2	2	0.00	0.00	0.00	0
1	1	2	1	1	1	3	3	2	2	2	1	2	2	2	2	3	0.00	0.00	0.00	0
2	1	1	1	1	1	1	1	1	2	2	1	2	2	3	1	3	0.00	0.00	0.00	0
1	1	2	1	1	1	2	1	2	4	3	3	3	2	3	1	3	0.00	0.00	0.00	0
2	1	1	1	1	1	3	2	2	1	1	1	1	2	3	3	3	0.00	0.00	0.00	0
2	1	2	1	1	1	3	2	2	1	1	2	2	2	1	1	3	0.00	0.00	0.00	0
1	1	1	1	1	1	4	3	3	2	2	2	2	2	2	1	2	0.00	0.00	0.00	0
1	1	2	1	1	1	1	1	3	2	1	1	1	2	3	3	2	0.00	0.00	0.00	0
2	1	2	1	1	1	2	2	2	1	1	2	1	2	2	2	2	0.00	0.00	0.00	0
1	1	1	1	1	1	2	2	1	1	1	1	1	2	3	1	1	0.00	0.00	0.00	0
1	1	1	1	1	1	1	1	3	1	1	1	2	2	1	1	2	0.00	0.00	0.00	0
3	2	2	1	1	1	1	1	2	4	3	3	3	2	1	2	2	0.00	0.00	0.00	0
3	2	1	1	1	1	3	3	2	1	2	1	2	1	1	1	1	0.00	0.00	0.00	0
1	1	1	1	1	1	2	2	1	1	2	2	1	2	1	3	2	0.00	0.00	0.00	0
1	1	1	1	1	1	1	1	2	1	1	1	1	2	2	2	3	0.00	0.00	0.00	0
2	1	1	1	1	1	3	3	1	1	1	2	1	2	2	2	2	0.00	0.00	0.00	0
2	1	1	1	1	1	1	1	2	3	2	2	2	2	3	3	2	0.00	0.00	0.00	0
1	2	1	1	1	1	1	1	1	2	2	1	3	2	3	1	3	0.00	0.00	0.00	0
1	1	1	1	1	1	1	1	1	1	1	1	1	2	1	1	1	0.00	0.00	0.00	0
2	1	2	1	1	1	1	1	1	2	3	2	2	2	3	3	2	0.00	0.00	0.00	0
2	2	1	1	1	1	2	3	1	2	2	2	1	2	3	2	1	0.00	0.00	0.00	0
3	1	2	1	1	1	1	1	2	2	1	2	1	2	1	3	3	0.00	0.00	0.00	0
1	2	1	1	1	1	1	1	3	1	1	1	1	2	2	1	3	0.00	0.00	0.00	0
2	1	1	1	1	1	1	1	2	1	2	1	2	2	1	2	3	0.00	0.00	0.00	0
2	1	2	1	1	1	1	1	2	1	1	1	1	2	1	3	1	0.00	0.00	0.00	0
2	1	1	1	1	1	1	1	3	1	1	1	1	2	3	3	1	0.00	0.00	0.00	0
2	1	1	1	1	1	2	2	1	1	1	3	3	2	3	2	1	0.00	0.00	0.00	0
1	1	1	1	1	1	4	3	2	1	1	2	2	2	2	3	3	0.00	0.00	0.00	0
2	2	1	1	1	1	2	1	1	2	1	2	2	2	1	3	3	0.00	0.00	0.00	0
1	1	1	1	1	1	2	2	1	2	1	2	1	2	3	2	1	0.00	0.00	0.00	0
2	2	2	1	1	1	3	3	1	2	3	1	2	2	1	2	3	0.00	0.00	0.00	0
1	1	1	1	1	1	2	2	1	4	3	1	2	2	1	3	2	0.00	0.00	0.00	0
1	1	2	1	1	1	1	1	1	1	1	1	1	1	1	1	1	0.00	0.00	0.00	0
3	2	1	1	1	1	3	2	2	1	1	3	2	2	2	2	1	0.00	0.00	0.00	0
1	1	1	1	1	1	2	3	3	2	2	3	2	2	3	1	1	0.00	0.00	0.00	0
1	2	2	1	1	1	1	1	2	1	1	1	1	2	1	2	1	0.00	0.00	0.00	0
1	1	2	1	1	1	3	3	2	1	2	1	2	2	3	3	2	0.00	0.00	0.00	0
2	2	1	1	1	1	1	2	1	1	1	2	3	2	2	1	3	0.00	0.00	0.00	0
1	1	1	1	1	1	4	4	3	2	1	2	1	1	1	1	1	0.00	0.00	0.00	0
1	2	2	1	1	1	2	1	2	1	2	2	1	2	2	1	2	0.00	0.00	0.00	0
1	1	2	1	1	1	2	2	2	1	1	1	1	2	3	1	3	0.00	0.00	0.00	0
3	1	1	1	1	1	2	1	1	2	1	1	1	1	1	1	1	0.00	0.00	0.00	0
1	1	1	1	1	1	2	2	1	1	2	3	1	2	1	1	3	0.00	0.00	0.00	0
1	1	2	1	1	1	1	1	2	3	2	1	1	2	2	1	3	0.00	0.00	0.00	0
2	1	2	1	1	1	1	1	1	1	1	1	1	2	1	1	2	0.00	0.00	0.00	0
3	1	1	1	1	1	1	1	2	2	2	1	3	2	3	3	1	0.00	0.00	0.00	0
2	2	2	1	1	1	4	3	1	2	2	3	2	2	1	3	1	0.00	0.00	0.00	0
1	1	1	1	1	1	1	1	2	3	2	3	2	2	2	1	2	0.00	0.00	0.00	0
3	3	3	1	1	1	3	2	1	3	2	1	2	2	2	3	2	0.00	0.00	0.00	0
1	1	2	1	1	1	1	2	1	2	2	2	2	2	1	2	3	0.00	0.00	0.00	0
1	2	4	1	1	1	1	1	2	1	2	3	3	2	1	1	1	0.00	0.00	0.00	0
1	1	4	1	1	1	3	2	1	1	2	3	1	1	1	1	1	0.00	0.00	0.00	0
2	1	2	1	1	1	2	1	2	1	1	1	1	2	3	2	3	0.00	0.00	0.00	0
1	1	1	1	1	1	2	2	2	1	1	2	2	2	1	2	1	0.00	0.00	0.00	0
3	1	2	1	1	1	2	2	1	4	3	1	3	2	3	2	3	0.00	0.00	0.00	0
1	1	1	1	1	1	1	1	2	1	1	1	1	2	3	3	3	0.00	0.00	0.00	0
4	4	3	1	1	1	3	3	2	3	2	2	3	2	2	1	3	0.00	0.00	0.00	0
4	3	4	1	1	1	1	2	2	2	3	1	1	2	3	3	3	0.00	0.00	0.00	0
1	1	1	1	1	1	2	2	2	3	2	1	1	2	2	3	2	0.00	0.00	0.00	0
2	2	1	1	1	1	3	2	3	2	3	3	1	1	1	1	1	0.00	0.00	0.00	0
2	1	2	1	1	1	1	1	1	3	2	1	1	2	2	1	2	0.00	0.00	0.00	0
1	1	2	1	1	1	2	3	1	1	2	1	2	2	3	1	3	0.00	0.00	0.00	0
2	2	1	1	1	1	2	2	1	3	2	3	2	2	1	3	1	0.00	0.00	0.00	0
2	1	2	1	1	1	1	1	2	4	3	3	3	2	1	2	1	0.00	0.00	0.00	0
1	1	1	1	1	1	2	1	3	1	1	1	1	2	2	2	1	0.00	0.00	0.00	0
2	1	1	1	1	1	2	1	2	1	1	1	1	2	3	3	3	0.00	0.00	0.00	0
2	1	1	1	1	1	4	3	1	2	1	1	3	2	3	3	2	0.00	0.00	0.00	0
1	1	1	1	1	1	5	4	3	1	1	2	1	1	1	1	1	0.00	0.00	0.00	0
3	2	1	1	1	1	1	1	1	2	2	1	1	2	1	2	2	0.00	0.00	0.00	0
2	2	1	1	1	1	1	1	2	2	1	1	1	2	3	2	3	0.00	0.00	0.00	0
3	2	1	1	1	1	4	3	3	1	1	1	1	2	2	2	1	0.00	0.00	0.00	0
2	2	1	1	1	1	1	1	2	1	1	1	2	2	3	3	3	0.00	0.00	0.00	0
2	1	2	1	1	1	3	2	1	1	1	2	1	2	3	2	3	0.00	0.00	0.00	0
2	2	1	1	1	1	1	1	1	3	2	3	1	2	2	3	3	0.00	0.00	0.00	0
2	1	1	1	1	1	2	3	2	2	2	1	2	2	2	2	3	0.00	0.00	0.00	0
1	2	2	1	1	1	2	1	2	4	3	3	1	2	2	3	1	0.00	0.00	0.00	0
1	1	2	1	1	1	1	2	1	2	1	2	1	2	1	1	2	0.00	0.00	0.00	0
1	1	1	1	1	1	2	2	1	1	1	2	1	2	3	1	2	0.00	0.00	0.00	0
2	1	2	1	1	1	1	1	1	1	2	2	3	2	1	1	3	0.00	0.00	0.00	0
2	2	1	1	1	1	1	1	2	1	1	2	1	2	2	3	2	0.00	0.00	0.00	0
2	1	2	1	1	1	1	1	2	3	3	3	2	2	1	2	1	0.00	0.00	0.00	0
2	1	1	1	1	1	2	2	2	1	1	1	1	2	2	1	1	0.00	0.00	0.00	0
1	1	1	1	1	1	1	1	1	2	2	1	1	2	3	2	3	0.00	0.00	0.00	0
1	2	2	1	1	1	1	2	1	2	1	1	2	1	1	1	1	0.00	0.00	0.00	0
1	1	1	1	1	1	1	1	2	2	1	2	1	2	3	1	3	0.00	0.00	0.00	0
1	1	1	1	1	1	1	1	1	1	1	1	1	2	1	2	2	0.00	0.00	0.00	0
2	2	2	1	1	1	2	2	2	3	3	3	1	2	1	2	1	0.00	0.00	0.00	0
2	1	2	1	1	1	1	1	1	1	1	1	3	2	1	3	3	0.00	0.00	0.00	0
1	2	1	1	1	1	2	1	1	2	1	1	1	2	1	3	3	0.00	0.00	0.00	0
2	2	2	1	1	1	2	3	1	2	1	1	1	2	1	3	2	0.00	0.00	0.00	0
1	1	2	1	1	1	1	2	2	1	1	1	2	2	3	2	3	0.00	0.00	0.00	0
1	1	1	1	1	1	4	3	2	1	2	2	2	2	1	2	1	0.00	0.00	0.00	0
1	1	1	1	1	1	3	2	3	1	1	1	1	2	3	3	1	0.00	0.00	0.00	0
2	2	1	1	1	1	3	2	1	1	2	3	3	2	3	1	2	0.00	0.00	0.00	0
1	1	1	1	1	1	1	1	1	1	1	2	1	2	3	2	1	0.00	0.00	0.00	0
1	1	2	1	1	1	1	1	1	2	2	2	2	2	1	3	2	0.00	0.00	0.00	0
2	1	1	1	1	1	3	2	1	2	3	3	2	2	2	3	3	0.00	0.00	0.00	0
1	1	1	1	1	1	1	2	2	1	1	2	2	2	2	1	3	0.00	0.00	0.00	0
2	1	1	1	1	1	2	2	1	1	1	1	1	2	2	2	1	0.00	0.00	0.00	0
1	1	1	1	1	1	2	1	1	1	1	1	1	2	2	2	3	0.00	0.00	0.00	0
2	1	1	1	1	1	1	1	1	1	1	2	1	2	2	1	1	0.00	0.00	0.00	0
1	1	1	1	1	1	1	1	2	3	2	1	1	2	1	1	1	0.00	0.00	0.00	0
2	1	2	1	1	1	2	2	2	2	1	2	1	2	1	1	2	0.00	0.00	0.00	0
1	2	2	1	1	1	3	3	2	2	1	3	1	1	1	1	1	0.00	0.00	0.00	0
3	1	1	1	1	1	2	3	2	1	2	1	2	2	1	3	3	0.00	0.00	0.00	0
3	1	1	1	1	1	1	2	2	2	3	1	3	2	3	3	3	0.00	0.00	0.00	0
2	1	1	1	1	1	3	3	1	2	1	1	3	2	2	3	2	0.00	0.00	0.00	0
1	1	2	1	1	1	3	2	1	1	1	1	1	2	2	3	3	0.00	0.00	0.00	0
1	1	1	1	1	1	1	1	1	2	1	1	2	2	2	3	2	0.00	0.00	0.00	0
1	1	1	1	1	1	4	3	3	4	3	1	1	2	3	2	1	0.00	0.00	0.00	0
1	2	1	1	1	1	1	1	1	3	3	2	1	2	2	3	1	0.00	0.00	0.00	0
1	1	1	1	1	1	1	1	3	1	2	2	1	2	3	2	1	0.00	0.00	0.00	0
1	2	1	1	1	1	2	3	1	2	3	1	1	2	3	2	3	0.00	0.00	0.00	0
1	2	1	1	1	1	1	1	1	1	1	2	1	2	2	1	1	0.00	0.00	0.00	0
2	1	2	1	1	1	1	1	2	3	2	1	1	2	1	1	1	0.00	0.00	0.00	0
1	1	1	1	1	1	1	1	1	1	1	3	3	2	3	2	2	0.00	0.00	0.00	0
1	1	2	1	1	1	2	1	2	2	1	1	2	2	3	2	3	0.00	0.00	0.00	0
2	1	1	1	1	1	1	2	1	2	1	1	1	2	1	2	2	0.00	0.00	0.00	0
2	1	1	1	1	1	1	1	1	1	1	1	3	2	1	3	3	0.00	0.00	0.00	0
3	1	1	1	1	1	1	2	1	1	1	2	1	2	3	2	2	0.00	0.00	0.00	0
2	2	1	1	1	1	3	2	2	1	2	2	2	2	2	1	2	0.00	0.00	0.00	0
1	1	1	1	1	1	2	1	2	4	3	3	1	2	3	2	3	0.00	0.00	0.00	0
2	1	2	1	1	1	1	1	1	1	1	1	2	1	1	1	1	0.00	0.00	0.00	0
1	1	1	1	1	1	3	2	1	2	3	2	2	2	2	2	1	0.00	0.00	0.00	0
1	1	2	1	1	1	2	1	3	1	1	3	2	2	3	3	2	0.00	0.00	0.00	0
1	1	1	1	1	1	1	2	2	1	1	1	1	2	3	2	3	0.00	0.00	0.00	0
2	2	2	1	1	1	1	1	2	2	3	2	3	2	2	3	2	0.00	0.00	0.00	0
1	1	1	1	1	1	1	1	2	4	3	2	3	2	3	3	2	0.00	0.00	0.00	0
1	1	1	1	1	1	2	2	1	2	1	2	2	2	2	1	3	0.00	0.00	0.00	0
3	2	1	1	1	1	1	1	2	1	1	1	3	2	1	2	3	0.00	0.00	0.00	0
2	2	1	1	1	1	1	1	3	3	2	3	3	2	1	3	3	0.00	0.00	0.00	0
1	1	2	1	1	1	2	2	2	2	2	1	1	2	3	1	3	0.00	0.00	0.00	0
1	1	1	1	1	1	2	1	1	1	2	1	2	2	3	1	3	0.00	0.00	0.00	0
1	1	1	1	1	1	2	2	1	2	1	1	1	2	3	1	1	0.00	0.00	0.00	0
2	1	2	1	1	1	3	3	3	1	1	1	2	1	1	1	1	0.00	0.00	0.00	0
1	2	2	1	1	1	2	2	1	1	1	2	1	2	3	3	2	0.00	0.00	0.00	0
1	1	2	1	1	1	1	1	2	4	3	2	2	2	2	3	2	0.00	0.00	0.00	0
2	1	2	1	1	1	2	1	1	1	1	3	3	2	2	3	3	0.00	0.00	0.00	0
1	1	2	1	1	1	2	1	2	2	1	2	1	2	2	3	3	0.00	0.00	0.00	0
1	2	1	1	1	1	2	1	2	1	1	1	2	2	1	3	2	0.00	0.00	0.00	0
1	1	2	1	1	1	1	1	1	1	1	2	1	2	1	2	1	0.00	0.00	0.00	0
2	2	1	1	1	1	4	3	1	1	2	1	1	2	1	1	2	0.00	0.00	0.00	0
1	1	1	1	1	1	1	1	2	4	3	1	3	2	3	1	1	0.00	0.00	0.00	0
1	2	1	1	1	1	2	2	2	2	3	2	2	2	2	3	1	0.00	0.00	0.00	0
1	1	1	1	1	1	2	3	3	3	3	2	1	2	1	3	2	0.00	0.00	0.00	0
1	1	1	1	1	1	3	3	3	2	1	3	1	2	2	3	2	0.00	0.00	0.00	0
1	1	1	1	1	1	1	1	1	2	2	2	2	2	2	2	2	0.00	0.00	0.00	0
1	2	2	1	1	1	1	1	2	1	1	1	1	2	3	3	1	0.00	0.00	0.00	0
2	1	1	1	1	1	4	3	1	1	2	1	2	2	1	2	2	0.00	0.00	0.00	0
1	1	1	1	1	1	2	2	3	1	2	3	3	2	3	1	3	0.00	0.00	0.00	0
1	2	1	1	1	1	1	1	3	1	1	1	1	2	3	1	3	0.00	0.00	0.00	0
1	1	1	1	1	1	1	2	1	1	1	1	1	2	1	2	1	0.00	0.00	0.00	0
1	2	1	1	1	1	2	2	1	1	1	1	1	2	1	2	2	0.00	0.00	0.00	0
2	2	1	1	1	1	1	1	3	1	2	1	1	2	3	1	2	0.00	0.00	0.00	0
1	1	1	1	1	1	3	3	1	2	3	2	3	2	1	3	3	0.00	0.00	0.00	0
1	1	1	1	1	1	1	1	1	2	1	1	2	2	2	1	2	0.00	0.00	0.00	0
1	2	2	1	1	1	2	2	1	1	1	2	1	2	3	2	3	0.00	0.00	0.00	0
1	1	1	1	1	1	2	2	2	3	2	1	1	2	1	3	3	0.00	0.00	0.00	0
1	2	1	1	1	1	1	2	1	2	1	2	2	2	2	2	2	0.00	0.00	0.00	0
3	2	1	1	1	1	1	1	3	1	1	3	1	2	2	3	1	0.00	0.00	0.00	0
2	1	1	1	1	1	1	1	1	2	2	1	3	2	1	3	2	0.00	0.00	0.00	0
1	1	1	1	1	1	2	2	1	1	1	3	3	2	3	2	3	0.00	0.00	0.00	0
1	1	1	1	1	1	2	3	3	1	2	2	2	2	2	1	2	0.00	0.00	0.00	0
2	2	1	1	1	1	2	3	2	2	2	1	2	2	1	3	2	0.00	0.00	0.00	0
2	2	1	1	1	1	2	3	2	1	1	2	2	2	3	1	2	0.00	0.00	0.00	0
2	1	1	1	1	1	3	2	2	1	2	2	2	2	3	2	1	0.00	0.00	0.00	0
1	2	2	1	1	1	1	2	1	3	3	1	2	2	1	1	3	0.00	0.00	0.00	0
1	1	1	1	1	1	3	3	1	1	1	1	1	2	1	3	1	0.00	0.00	0.00	0
2	1	1	1	1	1	2	1	1	1	1	1	1	2	2	3	3	0.00	0.00	0.00	0
3	2	2	1	1	1	1	2	1	2	1	1	1	2	3	3	1	0.00	0.00	0.00	0
2	1	2	1	1	1	4	3	3	1	2	1	1	2	2	2	2	0.00	0.00	0.00	0
1	1	1	1	1	1	1	1	1	2	2	2	2	2	2	2	2	0.00	0.00	0.00	0
2	2	1	1	1	1	1	2	1	1	1	3	1	2	3	3	2	0.00	0.00	0.00	0
2	1	1	1	1	1	3	3	2	1	2	3	3	2	3	1	3	0.00	0.00	0.00	0
2	2	1	1	1	1	3	2	2	1	2	3	3	2	1	1	1	0.00	0.00	0.00	0
2	2	2	1	1	1	3	2	1	3	2	1	3	2	1	2	1	0.00	0.00	0.00	0
1	1	1	1	1	1	1	2	1	1	1	1	1	2	1	3	1	0.00	0.00	0.00	0
2	2	1	1	1	1	2	1	1	2	1	1	1	2	2	3	1	0.00	0.00	0.00	0
2	2	1	1	1	1	2	2	1	1	1	2	2	2	2	3	1	0.00	0.00	0.00	0
1	1	1	1	1	1	2	3	2	3	3	1	2	2	1	1	1	0.00	0.00	0.00	0
2	1	1	1	1	1	1	1	3	1	1	3	1	2	3	3	3	0.00	0.00	0.00	0
1	2	2	1	1	1	5	4	2	1	1	2	1	2	3	1	3	0.00	0.00	0.00	0
2	1	2	1	1	1	1	2	2	2	2	3	2	2	3	1	2	0.00	0.00	0.00	0
1	1	1	1	1	1	1	2	2	1	2	3	1	2	3	2	3	0.00	0.00	0.00	0
2	1	2	1	1	1	3	2	1	1	2	1	2	2	3	3	1	0.00	0.00	0.00	0
1	1	1	1	1	1	2	2	3	1	1	2	1	2	2	1	2	0.00	0.00	0.00	0
2	2	1	1	1	1	2	2	2	4	3	3	3	2	1	2	2	0.00	0.00	0.00	0
1	1	2	1	1	1	2	2	1	3	2	3	3	2	3	3	3	0.00	0.00	0.00	0
3	1	1	1	1	1	1	1	3	1	1	2	3	2	2	2	3	0.00	0.00	0.00	0
1	1	1	1	1	1	4	3	2	1	1	1	2	2	1	1	1	0.00	0.00	0.00	0
1	2	2	1	1	1	1	2	2	2	2	2	3	2	1	3	3	0.00	0.00	0.00	0
1	1	2	1	1	1	3	3	2	1	1	2	1	2	1	1	1	0.00	0.00	0.00	0
2	1	2	1	1	1	2	1	1	1	1	2	1	2	1	1	3	0.00	0.00	0.00	0
1	1	1	1	1	1	1	2	2	2	1	1	1	2	2	3	3	0.00	0.00	0.00	0
2	1	1	1	1	1	1	1	2	3	2	1	2	2	3	1	3	0.00	0.00	0.00	0
2	2	1	1	1	1	1	1	3	1	1	2	1	2	2	2	1	0.00	0.00	0.00	0
1	1	2	1	1	1	4	3	1	2	1	1	2	2	2	1	1	0.00	0.00	0.00	0
1	1	1	1	1	1	1	2	1	2	3	1	1	2	3	1	2	0.00	0.00	0.00	0
2	1	1	1	1	1	1	1	3	2	1	1	2	2	2	1	2	0.00	0.00	0.00	0
2	2	1	1	1	1	4	5	3	1	1	3	2	2	1	3	3	0.00	0.00	0.00	0.08
1	1	1	1	1	1	5	5	4	4	4	2	4	2	2	1	2	0.00	0.00	0.00	0.08
3	2	2	1	1	1	1	1	1	3	2	3	3	3	2	2	5	0.00	0.00	0.00	0.08
3	1	2	1	1	1	1	1	2	1	2	1	2	2	1	3	3	0.00	0.00	0.00	0.08
1	1	1	1	2	1	1	1	1	4	3	1	2	3	3	2	2	0.00	0.00	0.00	0.08
2	1	2	1	2	1	1	1	1	2	3	2	1	2	3	3	3	0.00	0.00	0.00	0.08
2	1	1	1	1	2	1	1	2	3	3	2	4	3	3	2	3	0.00	0.00	0.00	0.08
1	1	1	1	1	2	4	3	3	1	1	2	2	2	2	2	1	0.00	0.00	0.00	0.08
1	1	1	2	1	1	1	1	2	3	3	2	2	3	3	5	2	0.00	0.00	0.00	0.08
3	2	1	1	2	1	4	3	3	2	3	1	2	2	2	1	1	0.00	0.00	0.00	0.08
2	1	1	1	1	2	3	2	1	1	1	2	3	2	3	3	3	0.00	0.00	0.00	0.08
2	1	2	2	1	1	2	3	5	4	3	2	1	3	2	3	5	0.00	0.00	0.00	0.08
1	1	1	1	1	2	1	1	1	5	4	4	4	3	5	2	3	0.00	0.00	0.00	0.08
1	1	1	1	2	1	2	1	1	3	2	2	2	3	5	5	5	0.00	0.00	0.00	0.08
3	2	2	1	1	2	2	3	3	2	2	2	1	3	5	5	3	0.00	0.00	0.00	0.08
3	2	1	2	1	1	2	3	2	2	3	2	3	3	3	5	5	0.00	0.00	0.00	0.08
5	1	3	1	1	2	3	3	3	3	3	1	1	2	1	3	1	0.00	0.00	0.00	0.08
2	2	1	1	2	1	2	1	1	1	1	1	1	2	1	1	2	0.00	0.00	0.00	0.08
1	1	1	1	2	1	3	3	5	4	4	4	4	3	3	2	2	0.00	0.00	0.00	0.08
4	1	2	1	1	2	1	1	1	1	1	2	2	3	2	3	5	0.00	0.00	0.00	0.08
2	1	1	1	2	1	2	1	1	1	1	1	1	1	1	1	1	0.00	0.00	0.00	0.08
1	1	2	1	1	2	2	1	1	1	2	2	2	2	1	1	1	0.00	0.00	0.00	0.08
1	1	2	1	2	1	1	1	1	2	1	3	2	3	5	5	2	0.00	0.00	0.00	0.08
4	1	3	2	1	1	2	3	4	1	2	3	1	2	3	2	1	0.00	0.00	0.00	0.08
3	1	4	1	1	2	3	4	3	1	1	1	2	3	3	3	2	0.00	0.00	0.00	0.08
1	1	2	1	1	2	3	4	5	2	2	1	1	2	2	1	2	0.00	0.00	0.00	0.08
1	1	2	1	1	2	5	5	5	4	3	1	1	2	3	3	2	0.00	0.00	0.00	0.08
3	2	3	2	1	1	2	3	3	2	1	1	3	3	5	2	3	0.00	0.00	0.00	0.08
2	1	1	1	1	2	3	2	2	2	2	1	2	2	1	1	3	0.00	0.00	0.00	0.08
3	1	3	1	2	1	3	2	3	1	1	1	3	2	3	2	1	0.00	0.00	0.00	0.08
1	1	1	1	2	1	2	3	1	1	2	2	2	2	2	2	3	0.00	0.00	0.00	0.08
1	1	2	1	1	2	1	1	2	1	1	1	1	3	3	5	5	0.00	0.00	0.00	0.08
1	1	1	1	1	2	3	2	2	2	1	2	2	3	5	3	5	0.00	0.00	0.00	0.08
1	1	1	2	1	1	2	3	3	2	2	1	1	3	5	5	3	0.00	0.00	0.00	0.08
1	1	1	1	1	2	1	2	1	3	4	3	3	2	1	3	3	0.00	0.00	0.00	0.08
2	2	2	1	1	2	3	3	1	1	1	2	1	2	2	2	3	0.00	0.00	0.00	0.08
2	1	1	2	1	1	2	1	1	2	2	3	3	3	5	2	3	0.00	0.00	0.00	0.08
1	1	1	1	2	1	5	5	3	2	3	2	4	2	2	2	2	0.00	0.00	0.00	0.08
4	3	2	1	2	1	5	5	4	2	1	1	1	2	3	1	3	0.00	0.00	0.00	0.08
3	2	3	1	2	1	3	3	2	1	2	2	1	2	2	1	2	0.00	0.00	0.00	0.08
1	1	1	1	1	2	2	3	3	1	1	2	1	2	1	3	1	0.00	0.00	0.00	0.08
1	1	1	1	1	2	1	1	2	2	2	1	2	3	3	5	5	0.00	0.00	0.00	0.08
2	1	2	1	1	2	3	4	5	2	1	2	3	2	1	2	1	0.00	0.00	0.00	0.08
1	2	1	1	2	1	1	1	1	2	1	1	2	2	2	2	3	0.00	0.00	0.00	0.08
2	1	1	1	1	2	1	1	2	1	1	1	2	2	2	3	1	0.00	0.02	0.00	0.08
2	2	1	1	2	1	1	1	2	1	1	2	1	3	5	5	2	0.00	0.00	0.00	0.08
2	2	1	1	2	1	4	3	2	2	3	2	3	2	3	2	2	0.00	0.00	0.00	0.08
2	1	1	1	2	1	3	2	1	5	4	2	2	2	1	1	1	0.00	0.00	0.00	0.08
3	2	1	1	1	2	1	1	2	2	3	2	3	2	1	1	2	0.00	0.00	0.00	0.08
2	1	2	2	1	1	2	3	3	2	3	4	4	2	3	3	1	0.00	0.00	0.00	0.17
2	1	1	1	2	1	4	5	4	1	1	1	3	1	1	1	1	0.00	0.00	0.00	0.17
1	1	1	1	2	1	3	2	2	1	1	1	1	3	5	2	3	0.00	0.00	0.00	0.17
1	2	1	1	1	2	1	1	1	1	1	2	1	2	1	1	3	0.00	0.00	0.00	0.17
2	1	1	1	2	1	2	3	1	4	4	2	3	2	3	3	3	0.00	0.00	0.00	0.17
2	2	2	1	1	2	3	2	2	2	2	3	1	1	1	1	1	0.00	0.00	0.00	0.17
1	1	2	1	1	2	3	2	2	1	1	2	2	2	3	3	3	0.00	0.00	0.00	0.17
1	1	1	1	1	2	3	2	2	3	2	1	1	2	2	1	2	0.05	0.06	0.06	0.17
1	1	2	1	2	1	2	3	3	2	1	2	3	3	2	5	2	0.00	0.00	0.00	0.17
1	1	2	1	1	2	2	3	4	5	4	2	3	2	1	3	2	0.00	0.00	0.00	0.17
1	1	1	1	2	1	3	3	3	1	1	1	2	2	3	1	1	0.00	0.00	0.00	0.17
1	2	1	1	2	1	2	3	3	1	2	2	4	2	3	2	2	0.00	0.00	0.00	0.17
2	2	2	1	2	1	2	1	1	3	2	1	1	3	2	5	3	0.00	0.00	0.00	0.17
1	2	1	1	2	1	3	2	1	2	2	4	4	3	3	3	3	0.00	0.00	0.00	0.17
2	2	2	1	1	2	1	1	2	4	3	4	2	2	3	2	3	0.00	0.00	0.00	0.17
2	1	2	1	2	1	1	2	2	1	1	3	2	2	2	2	1	0.00	0.00	0.00	0.25
3	1	2	1	1	2	3	2	1	2	2	4	2	2	3	1	2	0.00	0.00	0.00	0.25
1	1	1	1	1	2	2	2	2	4	3	1	1	2	3	2	1	0.00	0.00	0.00	0.25
2	1	1	1	2	1	3	3	5	3	3	3	2	2	2	3	2	0.00	0.00	0.00	0.25
1	2	1	1	1	2	2	1	1	4	3	1	2	3	2	2	2	0.00	0.00	0.00	0.25
1	1	1	1	1	2	4	4	4	1	2	1	2	3	2	3	3	0.00	0.00	0.00	0.25
1	2	1	1	2	1	2	2	1	1	2	2	2	2	1	2	1	0.00	0.00	0.00	0.25
1	2	1	1	2	1	1	1	3	2	2	1	1	3	3	3	5	0.00	0.00	0.00	0.25
1	1	1	1	1	2	1	1	1	2	3	4	3	2	2	1	1	0.00	0.00	0.00	0.25
1	1	2	1	2	1	2	3	1	1	2	2	3	3	2	3	2	0.00	0.00	0.00	0.25
2	1	2	1	1	2	1	2	3	2	1	1	2	2	1	2	2	0.00	0.00	0.00	0.25
1	1	1	1	1	2	2	1	3	4	3	2	3	3	5	2	2	0.00	0.00	0.00	0.25
1	2	1	1	2	1	2	1	1	3	2	1	1	2	1	2	1	0.00	0.00	0.00	0.25
1	1	1	1	2	1	2	1	1	2	3	1	3	3	5	5	5	0.00	0.00	0.02	0.28
1	1	1	1	1	2	1	1	2	1	2	1	1	3	2	5	3	0.00	0.00	0.00	0.33
2	2	1	1	1	2	1	1	1	3	2	1	1	2	2	3	3	0.00	0.00	0.00	0.33
1	1	1	1	2	1	4	5	5	4	4	2	3	1	1	1	1	0.00	0.00	0.00	0.33
1	1	1	1	2	1	4	3	3	2	1	1	2	2	2	2	1	0.00	0.00	0.00	0.33
3	2	1	1	1	2	3	2	1	2	1	1	1	2	1	3	3	0.00	0.00	0.00	0.33
3	2	1	1	2	1	5	4	5	2	2	3	2	2	3	1	3	0.00	0.00	0.00	0.33
2	1	1	1	1	2	4	4	5	1	1	3	3	2	2	1	2	0.00	0.00	0.00	0.33
1	1	1	1	1	2	2	1	1	1	2	4	2	2	3	3	1	0.94	1.00	0.99	0.42
2	1	1	1	2	1	1	1	3	2	1	1	1	2	1	1	3	0.00	0.00	0.00	0.42
1	2	1	1	1	2	2	2	1	2	3	3	4	1	1	1	1	0.00	0.00	0.00	0.42
2	1	1	1	1	2	1	1	2	4	3	3	1	3	5	3	5	0.00	0.00	0.00	0.42
2	1	2	1	2	1	2	1	1	3	2	2	2	2	2	2	3	0.01	0.02	0.00	0.42
2	1	2	1	1	2	4	5	3	1	1	1	2	2	3	2	3	0.00	0.00	0.02	0.42
2	1	2	1	1	2	5	4	5	3	2	2	2	2	1	2	2	0.01	0.02	0.00	0.46
1	2	1	1	1	2	2	1	2	3	3	2	2	3	5	2	3	0.00	0.00	0.00	0.5
1	1	2	1	1	2	2	1	2	4	4	3	4	2	1	2	3	0.00	0.00	0.00	0.5
1	1	1	1	1	2	1	2	2	1	1	1	1	2	1	2	1	0.00	0.00	0.00	0.5
2	1	1	1	2	1	4	5	3	2	3	1	1	2	3	2	2	0.00	0.00	0.00	0.5
2	1	2	1	1	2	1	1	1	3	4	2	2	2	3	1	1	0.00	0.00	0.00	0.5
2	1	1	1	2	1	1	2	1	3	2	1	1	2	1	1	2	0.00	0.00	0.00	0.5
1	1	1	1	2	1	1	2	2	3	2	3	2	2	2	2	3	0.01	0.02	0.00	0.55
1	1	2	2	1	1	5	4	5	3	2	3	3	3	5	5	3	0.00	0.00	0.00	0.58
1	1	1	1	1	2	5	4	5	1	1	1	1	2	3	3	1	0.00	0.00	0.00	0.58
3	2	1	1	2	1	1	1	1	3	3	3	3	2	2	2	2	0.00	0.00	0.00	0.58
1	1	1	1	1	2	1	1	2	4	3	3	3	2	3	2	3	0.00	0.00	0.00	0.58
2	2	1	1	1	2	2	1	3	1	1	2	2	2	1	3	1	0.00	0.00	0.00	0.58
1	1	1	1	1	2	2	1	3	1	1	1	2	3	3	3	5	0.00	0.02	0.00	0.62
1	2	2	1	1	2	3	4	4	1	1	2	1	2	3	2	1	0.00	0.00	0.02	0.64
1	1	1	1	2	1	2	1	2	1	1	2	1	2	2	3	1	0.01	0.02	0.00	0.66
2	1	1	1	2	1	4	4	5	1	2	2	2	2	3	2	3	0.00	0.00	0.00	0.67
1	1	2	1	1	2	2	1	2	1	2	3	3	2	3	2	2	0.00	0.00	0.00	0.67
1	1	1	1	1	2	4	3	1	3	2	3	3	2	3	1	3	0.00	0.03	0.00	0.73
1	1	2	1	1	2	2	3	4	1	2	1	1	2	1	1	1	0.00	0.00	0.00	0.75
3	2	1	1	2	1	1	1	3	2	2	2	2	2	3	3	2	0.00	0.02	0.00	0.84
2	1	1	1	2	1	2	3	1	3	2	1	1	2	2	3	3	0.00	0.01	0.01	0.91
1	1	1	1	1	2	2	2	2	3	3	3	4	2	2	1	1	0.00	0.00	0.02	0.92
1	1	1	1	2	1	2	2	1	2	3	3	2	2	3	1	3	0.02	0.02	0.00	0.92
2	1	2	1	2	1	3	3	3	1	2	3	2	2	2	3	2	0.01	0.02	0.01	1.01
2	1	1	1	1	2	2	1	1	1	1	1	1	3	3	5	5	0.00	0.00	0.00	1.08
3	2	1	1	2	1	2	1	1	1	2	2	3	2	1	2	1	0.01	0.02	0.00	1.26
1	2	1	1	1	2	2	3	4	3	4	2	3	2	3	2	3	0.05	0.05	0.00	1.33
2	2	1	1	1	2	4	3	3	3	2	2	4	3	5	3	3	0.01	0.01	0.00	1.4
1	2	1	1	1	2	2	1	1	3	3	3	2	3	5	2	2	0.01	0.01	0.00	1.52
1	1	1	1	2	1	3	4	3	1	1	1	2	1	1	1	1	0.01	0.02	0.02	1.52
2	1	2	2	1	1	2	1	2	1	1	2	1	3	5	3	3	0.00	0.05	0.00	1.54
2	2	1	1	2	1	4	5	3	1	1	1	1	3	5	2	3	0.02	0.03	0.06	1.75
2	1	2	1	1	2	2	3	3	1	2	3	2	2	1	3	1	0.04	0.05	0.00	1.95
1	1	2	1	2	1	1	1	1	1	2	2	2	2	3	2	3	0.00	0.06	0.02	2.03
3	2	1	1	2	1	1	1	1	1	1	2	1	3	3	2	3	0.04	0.08	0.00	2.06
2	1	1	1	1	2	3	3	3	2	1	2	1	2	2	2	3	0.01	0.05	0.05	2.16
2	1	1	2	1	1	3	3	3	4	3	3	3	3	2	5	3	0.04	0.07	0.00	2.21
2	1	2	1	1	2	2	1	3	2	1	1	2	2	2	2	3	0.03	0.04	0.04	2.32
1	3	2	1	1	2	3	2	3	1	1	1	1	2	1	3	3	0.01	0.05	0.05	2.41
2	1	1	1	1	2	3	4	5	1	1	2	1	2	3	1	2	0.04	0.08	0.08	3
1	1	2	2	1	1	1	1	3	2	1	2	2	2	1	2	3	0.06	0.10	0.10	3.02
1	1	1	1	1	2	2	1	1	2	2	1	2	2	1	1	3	0.07	0.12	0.00	3.33
1	1	2	1	2	1	2	3	5	2	2	2	3	2	3	2	3	0.07	0.08	0.08	3.48
2	2	2	1	1	2	3	3	3	1	1	1	2	3	3	5	3	0.04	0.09	0.09	3.88
2	2	1	1	2	1	5	5	3	1	1	1	2	2	3	1	2	0.05	0.08	0.08	3.93
2	1	1	1	1	2	5	4	4	3	4	2	3	2	1	1	1	0.01	0.13	0.04	4.24
2	2	2	1	1	2	2	2	1	1	2	1	1	2	1	1	1	0.08	0.11	0.11	4.52
1	1	2	1	2	1	4	5	4	1	1	1	1	3	2	2	3	0.00	0.01	0.14	4.61
1	1	1	1	1	2	3	4	4	1	1	1	1	2	2	3	2	0.10	0.14	0.01	5.07
2	1	1	1	2	1	1	2	3	3	3	1	3	3	5	2	5	0.07	0.11	0.11	5.3
1	1	1	1	2	1	2	2	3	2	1	1	2	3	2	2	5	0.08	0.14	0.14	5.34
2	1	1	1	1	2	5	5	3	4	3	1	2	2	3	2	3	0.15	0.17	0.17	5.4
1	1	1	1	1	2	1	2	3	2	2	2	1	2	2	1	2	0.11	0.21	0.00	5.75
1	1	2	1	2	1	3	3	2	1	2	2	1	2	1	2	3	0.11	0.15	0.15	6.06
2	1	1	1	2	1	4	4	3	2	2	1	2	3	3	5	2	0.24	0.27	0.00	6.08
2	2	1	1	1	2	1	1	1	1	1	1	1	2	2	3	3	0.01	0.03	0.41	6.57
2	1	2	1	2	1	3	4	5	1	1	2	2	2	3	2	1	0.09	0.15	0.15	6.84
1	1	1	2	1	1	3	2	1	2	2	2	2	2	2	1	2	0.09	0.17	0.17	7
2	2	1	1	2	1	1	2	3	2	1	2	3	2	3	3	1	0.03	0.16	0.16	7.33
1	1	1	1	1	2	1	1	2	4	3	2	1	2	2	3	1	0.04	0.12	0.12	8.08
1	1	1	1	1	2	2	1	2	4	4	2	3	3	2	3	2	0.27	0.31	0.22	8.23
1	1	1	1	1	2	5	5	5	4	4	3	4	2	3	3	2	0.29	0.31	0.00	8.29
1	1	1	1	1	2	2	1	1	3	3	2	2	2	2	2	2	0.39	1.00	1.00	8.42
1	1	1	1	2	1	3	3	3	3	3	2	1	2	1	2	3	0.13	0.22	0.22	8.44
1	1	1	1	1	2	4	5	3	2	1	1	1	2	1	3	1	0.15	0.22	0.22	9.05
1	2	2	1	2	1	5	5	3	1	1	3	3	2	3	3	3	0.11	0.22	0.22	9.05
1	1	1	1	2	1	1	2	1	2	2	2	2	2	2	2	2	0.06	0.16	0.19	9.81
3	2	1	1	1	2	1	1	1	3	3	3	3	1	1	1	1	0.10	0.27	0.27	9.87
2	1	1	1	1	2	3	3	2	1	2	1	2	2	2	1	3	0.00	0.00	0.00	10
3	2	1	1	1	2	1	1	1	4	3	1	2	3	2	2	3	0.00	0.00	0.00	10
2	2	1	2	1	1	4	4	4	4	3	2	2	3	2	3	5	0.00	0.00	0.00	10
2	1	1	2	1	1	5	4	4	1	1	2	2	2	2	1	1	0.00	0.00	0.00	10
1	1	1	1	2	1	1	1	1	1	1	1	1	3	5	3	3	0.04	0.24	0.21	10.04
2	2	2	2	1	1	2	2	1	1	1	1	3	2	2	3	1	0.00	0.00	1.00	10.4
1	1	2	2	1	1	1	1	2	3	3	1	2	2	3	1	2	0.01	0.29	0.18	10.88
1	1	2	2	1	1	1	1	2	2	3	2	3	2	1	1	2	0.17	0.44	0.00	11.19
2	1	1	1	1	2	2	3	1	2	2	2	1	3	5	2	5	0.29	0.30	0.30	11.57
1	1	1	1	2	1	4	3	2	2	3	2	2	2	2	1	1	0.04	0.53	0.57	11.81
2	1	2	2	1	1	4	3	3	2	1	1	1	3	2	2	3	0.01	0.29	0.29	12.41
2	1	1	1	1	2	2	1	2	1	2	3	4	2	2	1	2	0.00	0.00	1.00	12.44
1	1	1	1	1	2	1	1	1	2	1	2	1	1	1	1	1	0.19	0.43	0.48	12.95
2	1	1	1	1	2	1	1	1	1	1	1	2	3	3	5	3	0.32	0.44	0.44	13.4
1	1	1	1	1	2	1	1	1	4	3	3	3	2	3	1	3	0.75	1.00	0.56	14.22
2	1	2	1	2	1	1	1	1	1	2	2	1	2	1	1	1	0.19	0.35	0.34	14.28
2	1	1	1	1	2	2	1	1	1	2	2	2	2	2	3	3	0.48	0.51	0.11	14.89
2	1	2	1	1	2	3	2	1	1	1	1	1	2	2	3	2	0.44	0.44	0.42	14.99
1	1	1	1	2	1	4	4	4	3	4	3	3	3	5	3	3	0.20	0.42	0.23	15.03
2	1	1	1	1	2	4	3	4	1	1	1	2	2	1	1	1	0.15	0.40	0.42	15.05
1	1	2	2	1	1	2	3	3	4	3	3	2	3	2	5	3	0.31	0.47	0.20	15.06
1	1	2	1	1	2	2	1	1	2	2	4	4	3	5	5	3	0.31	1.00	1.00	15.15
3	2	1	1	1	2	1	2	1	1	1	2	1	2	3	1	3	0.10	0.33	0.33	15.26
1	2	1	1	1	2	3	2	1	2	1	1	1	2	1	2	1	0.01	0.04	1.00	15.34
3	2	1	1	2	1	1	2	1	3	2	4	2	2	2	2	2	0.20	0.33	0.33	15.59
1	1	1	1	2	1	2	1	2	1	1	2	1	2	1	1	2	0.05	0.42	0.40	15.66
4	4	2	1	2	1	1	2	2	4	3	3	2	2	2	2	2	0.16	0.53	0.09	16.39
2	2	2	1	2	1	4	5	3	1	2	2	2	1	1	1	1	0.04	0.08	0.59	16.42
2	1	2	1	2	1	4	4	5	2	2	1	1	2	1	3	3	0.67	1.00	1.00	16.89
1	2	3	2	1	1	3	3	3	1	1	1	2	2	3	1	1	0.42	0.43	0.42	16.98
1	1	1	1	1	2	2	2	3	1	1	1	2	3	2	2	3	0.21	0.51	0.51	17.38
4	3	4	1	1	2	1	1	1	2	3	2	3	2	2	3	1	0.58	1.00	1.00	18.27
2	1	3	1	2	1	4	5	5	2	2	2	1	3	3	3	3	0.25	0.49	0.51	18.33
4	4	2	2	1	1	1	1	2	2	1	3	1	2	1	2	2	0.43	0.43	0.51	18.95
3	4	2	1	1	2	1	1	1	1	1	2	2	2	3	1	1	0.13	0.71	0.19	19.3
1	1	1	1	1	2	1	2	3	2	1	1	1	3	3	3	2	0.25	0.47	0.47	19.65
3	2	4	2	1	1	2	3	5	1	1	1	1	2	1	1	2	0.48	0.51	0.49	19.71
1	2	4	1	1	2	4	3	5	1	1	1	2	3	3	5	5	0.10	0.81	0.00	20
2	2	1	1	1	2	1	1	3	1	1	1	1	2	2	1	3	0.81	1.00	0.03	20.64
1	1	1	2	1	1	4	4	5	1	2	2	3	2	2	1	2	0.30	0.86	0.00	20.72
1	2	1	2	1	1	5	4	4	3	4	4	3	2	1	3	1	0.86	1.00	0.00	20.83
3	4	2	1	1	2	2	3	3	2	2	3	3	2	2	2	1	0.45	0.83	0.02	20.92
2	2	3	2	1	1	1	1	2	1	1	3	2	3	2	2	5	0.43	0.52	0.52	20.97
2	4	3	1	1	2	3	3	2	1	1	2	2	2	1	3	2	0.48	0.88	0.00	21
1	2	1	1	1	2	1	2	1	1	2	2	2	2	3	1	3	0.12	1.00	1.00	21.17
1	1	1	1	1	2	5	5	5	3	3	3	3	2	2	2	2	0.49	0.90	0.17	21.22
1	2	1	1	1	2	4	3	5	1	1	3	2	3	5	2	3	0.41	1.00	0.05	21.41
2	3	2	1	1	2	3	2	1	2	2	3	1	2	3	1	3	0.84	1.00	0.07	21.58
2	3	2	1	1	2	1	1	2	2	2	1	1	2	2	3	2	0.17	1.00	0.00	21.83
4	3	3	1	1	2	3	2	1	1	2	2	3	2	3	2	1	0.22	1.00	0.09	22.04
1	2	1	2	1	1	3	4	4	2	2	3	2	3	5	3	3	0.28	0.34	0.31	22.19
1	1	2	1	1	2	2	3	1	1	1	1	2	2	1	3	1	0.54	0.65	0.63	22.58
1	2	3	1	1	2	3	2	2	1	2	3	2	2	2	3	3	0.16	0.97	0.00	22.61
2	1	2	1	1	2	5	5	3	2	3	2	3	2	1	1	2	0.19	0.56	0.54	23.02
2	1	1	1	1	2	2	2	1	2	1	1	1	2	1	3	3	0.43	0.56	0.56	23.17
1	1	1	2	1	1	3	3	5	5	4	2	3	2	3	2	3	0.41	0.92	0.50	23.27
1	1	1	2	1	1	4	3	4	3	3	3	3	3	2	2	2	0.00	0.00	1.00	23.4
1	1	2	1	2	1	3	2	1	1	1	1	1	2	1	2	2	0.33	1.00	0.17	23.58
2	1	1	1	1	2	1	2	1	4	4	3	3	3	3	5	3	0.23	1.00	0.17	23.89
3	2	2	1	1	2	2	2	2	1	2	1	3	3	3	5	2	0.14	1.00	0.00	23.92
2	1	1	2	1	1	3	2	2	1	2	3	4	2	3	1	1	0.16	0.61	0.60	24.08
1	2	2	1	1	2	2	2	3	1	2	3	3	2	2	2	1	0.88	1.00	0.00	24.17
1	2	1	2	1	1	2	2	1	2	2	2	4	3	5	3	2	0.11	1.00	0.22	24.31
3	2	2	2	1	1	2	2	1	3	2	2	4	3	2	2	3	0.13	1.00	1.00	24.41
2	2	1	2	1	1	4	4	5	1	1	2	2	3	3	5	3	0.69	1.00	1.00	24.51
2	1	2	1	1	2	2	1	1	2	3	3	3	3	5	2	2	0.18	1.00	0.20	24.67
1	1	2	2	1	1	1	1	1	2	3	3	3	2	1	1	2	0.01	0.17	1.00	24.9
2	1	2	1	1	2	1	1	3	1	2	2	3	3	2	3	5	0.00	0.17	1.00	25.02
1	1	2	1	1	2	2	1	1	2	3	4	4	2	3	1	3	0.67	1.00	0.00	25.03
3	2	2	1	1	2	4	3	3	1	1	2	1	2	1	2	3	0.09	0.12	0.85	25.1
2	1	1	1	1	2	1	1	2	2	2	1	1	2	1	2	3	0.47	1.00	1.00	25.15
1	1	2	1	2	1	1	1	3	1	2	2	4	2	2	3	3	0.67	1.00	0.50	25.5
2	1	1	1	1	2	1	1	2	1	1	1	2	2	2	3	1	0.04	0.20	1.00	25.55
1	1	1	1	2	1	3	3	3	2	3	3	3	2	3	3	3	0.00	0.00	1.00	25.56
1	2	1	2	1	1	5	4	4	1	2	3	3	2	3	1	1	0.09	0.71	0.71	25.65
2	1	1	1	2	1	4	4	3	5	4	4	3	2	2	1	1	0.04	1.00	1.00	25.67
1	1	2	2	1	1	4	3	5	2	1	1	1	3	5	5	2	0.78	1.00	0.02	25.79
2	1	1	1	2	1	4	5	3	1	1	3	1	2	2	2	3	0.65	1.00	0.02	26.1
1	1	1	1	2	1	2	1	1	2	2	2	1	2	3	1	1	0.13	0.76	0.71	26.23
1	2	2	1	1	2	4	3	2	1	2	1	1	2	2	2	2	0.06	1.00	1.00	26.64
2	1	1	1	1	2	1	1	2	2	2	1	1	2	2	1	2	0.13	0.64	0.69	26.65
1	1	1	1	1	2	3	2	1	3	2	1	1	3	5	5	5	0.78	0.96	0.03	26.71
2	2	2	2	1	1	5	4	5	1	1	1	1	2	1	3	2	0.43	0.65	0.65	27
2	1	1	2	1	1	1	1	1	3	2	2	3	3	2	2	2	0.07	1.00	0.33	27.16
1	1	1	2	1	1	2	3	5	4	4	3	2	2	2	1	1	0.10	0.15	0.96	27.42
1	1	2	1	2	1	5	5	3	1	2	3	3	3	3	5	5	0.89	1.00	0.35	27.55
2	1	1	2	1	1	2	1	2	3	4	2	3	2	1	2	1	0.04	1.00	0.43	27.98
2	1	1	1	1	2	1	1	3	3	2	1	1	2	2	1	1	0.26	0.42	0.52	28.05
1	1	2	1	1	2	5	5	5	3	2	1	1	2	2	1	1	0.00	0.01	1.00	28.07
1	1	1	1	1	2	4	5	3	5	4	2	3	2	3	2	2	0.17	1.00	1.00	28.14
1	1	1	2	1	1	1	1	1	3	2	2	2	2	2	1	2	0.25	0.68	0.70	28.21
1	1	1	1	1	2	4	4	3	2	1	1	1	2	3	1	2	0.14	1.00	0.17	28.23
1	1	1	1	2	1	1	1	1	5	4	4	4	2	3	1	1	0.85	1.00	1.00	28.3
1	1	1	1	1	2	5	5	5	2	1	1	1	2	1	3	3	0.52	1.00	0.38	28.38
2	1	1	2	1	1	2	1	1	2	2	3	2	2	1	3	1	0.39	0.62	0.62	28.4
1	1	2	1	2	1	5	5	4	2	1	1	1	3	3	5	3	0.17	0.71	0.71	28.5
2	2	1	1	1	2	2	3	5	1	2	2	3	1	1	1	1	0.58	1.00	0.26	28.63
1	1	1	1	2	1	3	3	3	1	1	2	2	2	1	2	3	0.07	0.56	1.00	28.63
1	1	2	1	1	2	1	2	1	1	1	1	1	2	3	3	2	0.14	1.00	0.00	28.73
1	1	1	2	1	1	4	3	5	1	2	4	3	3	2	3	5	0.16	0.72	1.00	29.01
2	1	1	1	1	2	1	1	1	1	1	1	2	2	2	2	3	0.72	0.86	0.86	29.06
1	1	1	2	1	1	1	1	1	2	3	3	2	2	1	1	2	0.48	0.92	0.92	29.11
1	2	1	1	1	2	1	1	2	1	1	1	2	2	1	1	2	0.06	1.00	0.51	29.17
1	2	2	2	1	1	1	1	2	4	3	3	2	3	3	5	3	0.47	0.80	0.67	29.25
1	2	2	2	1	1	3	4	3	2	2	2	1	2	3	3	1	0.20	1.00	1.00	29.42
2	2	1	2	1	1	2	1	1	1	1	2	1	3	5	2	3	0.22	1.00	0.57	29.44
2	2	1	2	1	1	1	1	1	1	1	1	2	2	2	2	1	0.75	1.00	1.00	29.46
3	2	1	2	1	1	1	1	1	3	2	3	3	2	1	2	3	0.69	1.00	1.00	29.55
2	2	1	2	1	1	3	4	3	4	3	1	3	3	3	2	2	0.47	0.75	0.75	29.64
2	2	2	1	2	1	3	3	3	1	1	2	1	3	5	3	3	0.49	1.00	1.00	29.68
2	2	1	1	2	1	3	3	5	3	3	2	2	3	2	2	3	0.00	1.00	0.50	29.72
1	1	1	1	1	2	2	3	2	1	2	1	1	2	3	2	2	0.46	0.78	0.78	29.78
1	1	2	1	2	1	3	3	3	2	3	2	3	2	3	1	2	0.80	1.00	0.40	29.82
1	2	1	1	2	1	3	4	5	4	4	3	4	3	3	3	3	0.70	1.00	1.00	29.9
1	2	2	1	2	1	4	3	2	2	1	2	3	2	2	2	1	0.40	1.00	1.00	29.95
1	3	1	1	1	2	1	1	1	3	3	2	3	2	3	2	3	0.46	0.74	0.74	29.98
2	1	1	1	2	1	3	3	3	4	3	2	3	3	2	3	5	0.61	1.00	1.00	30.04
2	1	1	1	2	1	3	4	4	3	3	4	4	3	5	3	3	0.01	1.00	1.00	30.27
2	2	1	1	2	1	3	2	2	3	3	3	4	3	5	2	2	0.14	1.00	1.00	30.43
2	1	1	1	2	1	1	1	1	4	3	3	2	2	2	1	2	0.07	1.00	0.42	30.43
3	2	1	2	1	1	2	1	3	3	2	2	3	3	3	3	3	0.06	1.00	1.00	30.71
1	1	1	1	1	2	4	3	3	2	1	2	1	2	2	2	3	0.71	0.78	0.75	30.79
1	2	1	1	2	1	5	5	3	1	1	2	2	3	3	5	2	0.65	1.00	0.61	30.92
2	2	1	1	2	1	5	5	3	2	2	3	3	2	2	3	1	0.46	1.00	1.00	31.05
1	1	1	1	2	1	4	5	5	2	3	3	2	2	1	2	3	0.79	1.00	1.00	31.21
1	1	2	2	1	1	2	3	3	1	2	3	3	2	1	3	1	0.09	1.00	1.00	31.36
2	1	1	1	2	1	4	4	4	2	1	1	3	3	3	5	3	0.66	1.00	0.31	31.43
1	2	1	2	1	1	4	4	5	3	3	3	3	2	2	3	3	0.51	0.88	0.85	31.87
1	1	2	1	2	1	2	2	1	2	1	1	2	3	3	2	3	0.35	1.00	0.57	31.89
1	1	1	2	1	1	4	5	5	3	2	3	2	2	1	2	2	0.58	1.00	1.00	31.98
2	2	1	2	1	1	1	1	1	4	3	2	2	2	1	3	2	0.67	1.00	1.00	32.02
1	1	2	1	1	2	3	3	4	3	3	2	3	3	5	3	5	0.39	1.00	1.00	32.05
1	1	1	2	1	1	4	3	1	2	3	4	3	3	3	5	2	0.26	1.00	0.51	32.19
2	1	2	2	1	1	4	3	4	2	3	1	3	3	5	2	2	0.11	0.41	1.00	32.29
3	2	1	1	1	2	2	3	2	4	3	3	3	2	2	1	3	0.60	1.00	1.00	32.36
1	1	1	1	1	2	4	5	5	2	2	2	4	2	1	2	2	0.35	1.00	1.00	32.37
1	1	1	2	1	1	1	1	1	3	4	3	3	3	2	3	5	0.52	1.00	1.00	32.47
3	2	1	2	1	1	4	3	1	2	2	2	4	3	5	3	5	0.24	1.00	1.00	32.49
1	1	1	1	1	2	1	1	2	4	4	2	2	2	1	3	3	0.34	1.00	1.00	32.49
1	1	1	1	2	1	2	3	4	3	3	3	2	2	1	1	2	0.92	0.96	0.08	32.59
2	1	1	1	1	2	5	5	3	4	4	3	2	3	5	5	2	0.26	1.00	0.64	32.78
1	2	1	1	1	2	2	3	5	4	4	2	4	2	2	2	1	0.62	0.97	1.00	33.01
1	1	2	1	1	2	3	3	4	4	4	4	3	3	3	2	3	0.10	0.95	0.97	33.03
1	2	1	1	2	1	5	5	5	2	3	3	4	2	3	1	3	0.78	1.00	1.00	33.06
2	1	1	2	1	1	4	3	4	1	2	2	1	2	3	2	1	0.47	1.00	1.00	33.14
2	2	2	1	2	1	4	4	4	3	2	3	2	2	1	2	3	0.72	0.81	1.00	33.17
1	1	1	2	1	1	4	4	5	4	3	3	2	3	5	5	5	0.06	0.43	1.00	33.41
1	1	1	1	1	2	1	1	1	4	3	3	2	3	5	2	2	0.52	0.74	0.74	33.44
1	2	1	1	2	1	3	4	3	3	2	1	1	3	3	3	3	0.48	1.00	1.00	33.49
1	3	2	2	1	1	1	1	2	2	2	3	3	3	2	5	5	0.87	1.00	1.00	33.86
2	2	3	1	1	2	4	3	3	3	3	2	2	2	1	2	3	0.63	1.00	1.00	34.04
4	3	2	1	2	1	1	2	3	4	3	2	3	3	5	5	3	0.31	0.66	1.00	34.05
1	1	1	2	1	1	3	2	3	3	3	2	2	2	1	2	2	0.08	0.96	0.19	34.1
1	2	1	2	1	1	1	2	1	2	3	3	1	3	2	3	5	0.81	0.99	0.38	34.12
3	2	2	2	1	1	4	4	5	4	3	2	3	2	2	3	2	0.63	1.00	1.00	34.24
2	1	2	2	1	1	1	2	2	3	3	3	3	2	1	3	2	0.81	1.00	1.00	34.27
2	3	2	1	2	1	3	4	3	1	1	2	3	2	2	2	3	0.21	0.57	0.96	34.29
1	1	1	1	1	2	5	5	3	4	4	4	4	3	3	5	2	0.47	1.00	1.00	34.38
2	1	1	1	2	1	1	1	3	2	2	3	1	3	2	3	2	0.29	1.00	1.00	34.43
1	1	1	2	1	1	4	3	3	3	3	3	3	2	2	1	1	0.27	1.00	1.00	34.5
2	1	1	1	1	2	2	2	1	3	4	3	4	3	2	5	2	0.47	1.00	0.70	34.68
2	2	1	1	1	2	2	3	5	1	1	1	3	2	2	2	2	0.92	1.00	0.65	34.7
1	1	2	1	2	1	2	2	2	3	3	2	3	3	3	2	3	0.47	1.00	1.00	34.85
3	2	1	1	2	1	1	2	3	1	2	2	3	2	3	2	2	0.00	0.00	0.44	34.86
1	1	1	1	1	2	5	5	3	5	4	4	2	2	3	2	1	0.51	1.00	1.00	34.87
2	1	1	1	1	2	2	1	2	4	4	2	2	3	2	3	2	0.63	1.00	0.67	34.94
3	2	1	2	1	1	5	5	4	4	3	3	2	3	2	5	3	0.48	1.00	1.00	34.97
2	1	1	2	1	1	1	2	2	5	4	4	2	2	3	1	2	0.31	1.00	1.00	35.03
2	1	1	2	1	1	1	1	2	2	1	2	3	3	5	2	2	0.49	0.56	1.00	35.06
2	1	1	1	2	1	3	3	3	3	4	4	2	3	5	2	2	0.34	1.00	1.00	35.13
3	2	3	1	2	1	3	3	3	3	3	3	2	3	3	2	5	0.57	1.00	1.00	35.23
1	1	1	1	2	1	2	3	3	2	1	2	1	3	5	3	5	0.77	0.87	0.87	35.24
1	1	1	1	2	1	4	3	5	2	3	3	4	2	1	2	3	0.03	1.00	1.00	35.25
2	1	2	1	1	2	5	5	4	3	2	3	1	2	3	3	2	0.58	1.00	1.00	35.3
1	1	2	1	2	1	5	5	5	2	3	4	4	2	3	1	3	0.48	1.00	1.00	35.55
3	2	1	1	2	1	4	3	4	4	3	1	3	2	1	2	2	0.64	1.00	1.00	35.56
2	1	2	1	2	1	2	3	2	1	1	2	2	3	2	3	5	0.21	1.00	1.00	35.58
1	1	2	1	1	2	3	3	2	1	2	4	3	2	1	2	1	0.82	1.00	1.00	35.77
2	1	2	1	2	1	3	3	4	1	1	3	3	3	3	3	5	0.90	1.00	1.00	35.77
2	2	1	2	1	1	4	3	3	2	3	2	4	3	5	3	2	0.36	1.00	1.00	35.82
1	1	1	1	1	2	3	2	3	3	2	3	2	3	3	5	3	0.04	0.98	0.83	35.95
1	1	1	1	2	1	4	5	4	2	3	1	3	3	3	5	3	0.85	1.00	1.00	35.99
1	1	1	1	2	1	4	4	4	4	3	2	4	3	3	2	2	0.91	1.00	1.00	36.09
1	1	2	1	2	1	3	4	3	2	1	2	2	3	5	2	2	0.06	1.00	1.00	36.15
1	1	1	2	1	1	1	1	3	4	3	1	2	3	5	2	2	0.88	1.00	1.00	36.18
1	1	1	2	1	1	4	3	5	3	3	3	4	3	2	5	2	0.57	0.68	0.61	36.22
1	1	2	1	2	1	2	3	3	1	1	1	3	3	5	2	5	0.01	1.00	1.00	36.29
1	1	2	1	2	1	1	2	2	4	3	3	2	3	2	2	3	0.18	1.00	1.00	36.37
1	1	1	2	1	1	1	1	3	1	2	1	1	2	3	2	1	0.49	1.00	0.76	36.44
3	2	1	1	2	1	5	5	4	3	2	3	2	2	1	2	1	0.59	1.00	1.00	36.45
1	2	1	1	2	1	3	3	3	1	1	2	3	2	1	3	1	0.81	1.00	1.00	36.47
1	1	2	2	1	1	2	3	3	2	3	3	2	2	2	3	1	0.65	1.00	1.00	36.52
1	1	2	2	1	1	3	2	2	2	1	2	2	2	2	2	1	0.29	1.00	1.00	36.52
3	2	2	2	1	1	1	1	2	1	1	1	3	2	1	1	1	0.64	1.00	1.00	36.53
2	2	2	1	2	1	1	2	2	4	3	4	3	3	2	2	5	0.53	1.00	0.39	36.53
1	1	2	1	1	2	4	5	5	2	3	3	2	3	5	5	3	0.17	0.89	1.00	36.65
1	2	1	1	2	1	3	3	2	1	2	3	2	3	2	5	5	0.48	0.70	0.72	36.72
2	1	1	2	1	1	1	1	2	1	2	3	1	2	2	2	3	0.63	1.00	1.00	36.81
1	1	1	1	2	1	4	5	3	1	2	3	2	3	3	3	2	0.79	1.00	1.00	37.08
3	2	1	1	2	1	2	3	3	5	4	2	3	3	3	2	3	0.82	1.00	1.00	37.11
1	1	2	1	1	2	2	3	4	2	2	2	1	2	1	3	3	0.43	1.00	1.00	37.15
2	1	1	2	1	1	5	5	3	4	3	4	4	3	2	3	2	0.57	1.00	1.00	37.16
1	1	1	2	1	1	4	3	5	1	2	2	3	3	3	2	3	0.26	0.87	0.87	37.17
1	1	1	1	2	1	3	4	3	1	2	3	3	3	5	5	3	0.26	1.00	1.00	37.18
1	1	1	2	1	1	3	2	1	2	3	2	3	2	3	1	3	0.01	1.00	1.00	37.18
1	1	1	1	1	2	5	5	5	4	3	2	4	3	5	5	5	0.07	1.00	1.00	37.29
2	1	1	1	1	2	3	2	3	4	4	3	4	2	1	2	3	0.08	1.00	1.00	37.33
2	1	1	2	1	1	5	5	3	3	3	3	2	2	2	3	1	0.80	1.00	1.00	37.35
3	2	1	2	1	1	2	2	2	4	4	2	2	2	3	3	1	0.32	1.00	1.00	37.37
2	1	1	2	1	1	4	3	1	3	4	4	3	2	3	2	2	0.22	0.73	1.00	37.42
1	1	1	2	1	1	5	5	3	2	3	1	3	3	3	5	3	0.37	1.00	1.00	37.44
3	2	1	2	1	1	5	4	4	3	3	3	3	3	2	2	3	0.39	1.00	1.00	37.45
2	1	1	1	1	2	2	1	2	2	3	4	2	2	3	3	1	0.69	1.00	0.92	37.52
1	1	1	2	1	1	1	2	1	3	2	3	2	2	1	1	2	0.50	1.00	1.00	37.61
1	1	1	2	1	1	1	1	3	3	2	2	1	3	5	2	2	0.14	1.00	1.00	37.62
3	2	1	2	1	1	2	1	2	2	2	1	1	2	3	1	2	0.63	1.00	0.85	37.62
2	1	1	1	2	1	4	3	4	1	1	1	1	2	3	2	3	0.53	1.00	1.00	37.66
2	1	2	1	2	1	4	5	5	1	2	1	1	2	2	2	3	0.77	1.00	1.00	37.78
3	2	1	2	1	1	3	3	3	4	4	3	4	2	3	1	2	0.29	0.35	1.00	38
1	1	2	1	2	1	3	2	1	2	2	1	2	3	3	2	5	0.25	1.00	0.81	38.02
1	2	2	2	1	1	4	3	5	2	3	3	3	3	2	3	2	0.90	1.00	1.00	38.06
2	1	1	2	1	1	2	3	3	4	3	3	2	3	2	2	3	0.88	0.97	1.00	38.14
1	1	1	1	1	2	3	4	3	3	2	2	2	2	2	1	1	0.57	1.00	1.00	38.28
1	1	1	1	2	1	2	1	1	2	3	1	1	3	2	5	3	0.01	1.00	1.00	38.44
3	2	1	2	1	1	4	4	5	3	2	3	3	3	5	2	5	0.53	1.00	0.78	38.49
4	3	2	2	1	1	4	3	4	3	2	1	3	2	2	2	3	0.06	1.00	1.00	38.77
2	2	4	1	2	1	1	2	1	3	3	2	3	2	1	2	2	0.91	1.00	0.92	38.87
2	2	4	2	1	1	3	3	2	2	1	2	3	3	2	5	2	0.68	1.00	1.00	38.91
2	3	4	2	1	1	1	1	1	2	3	1	1	2	3	3	2	0.61	1.00	1.00	38.99
3	4	3	1	1	2	5	5	3	2	1	1	1	2	3	3	1	0.64	1.00	1.00	39.02
1	2	3	1	1	2	5	4	4	1	2	2	2	2	1	2	1	0.02	1.00	0.93	39.13
2	3	4	1	1	2	3	3	1	1	2	1	2	3	2	5	5	0.21	1.00	1.00	39.25
2	3	3	2	1	1	1	2	1	3	4	3	3	3	5	3	5	0.16	1.00	1.00	39.26
2	2	2	2	1	1	3	4	4	1	1	2	3	3	2	5	3	0.13	1.00	1.00	39.31
4	4	2	1	1	2	3	2	2	2	3	2	2	3	2	2	2	0.86	1.00	0.72	39.41
3	2	3	2	1	1	3	2	2	1	2	3	1	2	1	1	2	0.21	1.00	1.00	39.45
4	3	3	2	1	1	4	4	3	3	3	4	2	3	3	2	3	0.45	1.00	1.00	39.48
5	3	4	2	1	1	4	5	4	1	2	2	3	2	1	1	1	0.90	1.00	0.96	39.48
5	5	3	2	1	1	1	2	1	2	3	2	2	2	2	1	1	0.77	1.00	1.00	39.54
3	2	2	2	1	1	4	3	2	2	2	2	3	3	3	3	5	0.96	1.00	0.38	39.66
4	4	4	2	1	1	4	4	3	2	1	3	3	3	2	5	3	0.64	1.00	1.00	39.71
4	3	2	1	1	2	3	3	3	2	2	3	3	2	2	3	3	0.61	1.00	1.00	39.73
3	3	4	2	1	1	3	3	2	4	3	3	3	2	2	1	2	0.51	1.00	1.00	39.75
3	2	2	1	1	2	5	5	4	2	2	3	2	2	1	1	2	0.78	1.00	1.00	39.82
1	2	3	2	1	1	2	3	1	2	2	4	3	3	3	2	2	0.98	1.00	1.00	39.82
2	2	1	1	1	2	3	2	1	5	4	4	3	2	2	1	1	0.28	1.00	1.00	39.86
2	1	2	2	1	1	5	5	4	3	3	1	2	2	2	2	2	0.29	1.00	1.00	39.86
1	1	1	1	1	2	4	5	4	4	4	3	3	3	3	5	3	0.33	1.00	1.00	39.91
1	1	1	2	1	1	5	5	3	1	2	3	2	3	2	5	5	0.70	1.00	1.00	40
3	2	1	1	1	2	4	3	2	3	3	2	2	3	5	3	2	0.26	1.00	1.00	40
1	2	1	2	1	1	4	4	5	3	3	3	2	3	3	5	2	0.40	1.00	1.00	40.04
2	1	1	2	1	1	2	3	3	1	1	3	3	3	3	5	3	0.88	1.00	0.98	40.06
3	2	1	1	2	1	1	2	1	1	1	1	1	3	5	2	5	0.49	1.00	1.00	40.15
2	3	1	2	1	1	4	4	5	2	3	2	4	2	3	3	2	0.94	1.00	1.00	40.23
2	1	1	1	2	1	4	4	5	1	2	4	3	3	3	5	2	0.91	1.00	1.00	40.25
1	1	1	1	2	1	3	4	4	1	2	4	2	3	5	5	3	0.28	0.94	0.94	40.38
3	2	2	1	2	1	5	5	4	3	3	4	4	3	2	3	5	0.33	1.00	1.00	40.38
2	2	1	1	2	1	4	5	5	3	3	2	3	2	1	3	2	0.46	1.00	1.00	40.43
3	2	1	2	1	1	4	3	3	1	2	3	2	3	3	5	2	0.41	1.00	1.00	40.46
2	1	1	1	1	2	5	4	3	2	3	3	3	2	3	2	2	0.18	1.00	1.00	40.56
1	2	1	1	1	2	3	4	5	4	3	1	2	2	1	1	1	0.64	0.95	0.58	40.69
2	1	2	2	1	1	2	2	2	2	3	3	3	3	3	2	5	0.94	1.00	1.00	40.71
1	1	2	1	1	2	3	4	2	3	3	1	3	3	5	5	3	0.22	1.00	1.00	40.75
2	2	2	2	1	1	2	3	1	4	3	3	2	3	3	2	5	0.27	1.00	1.00	40.79
1	1	1	1	2	1	2	2	3	3	3	2	2	2	3	2	3	0.09	1.00	1.00	40.8
2	1	2	2	1	1	4	3	3	2	2	1	1	3	2	3	5	0.48	1.00	1.00	40.87
1	2	1	1	1	2	4	5	4	3	2	3	1	2	1	3	3	0.67	1.00	1.00	40.92
1	1	1	1	2	1	2	1	2	1	2	3	1	3	5	3	3	0.66	1.00	1.00	40.95
1	1	1	2	1	1	4	3	3	2	1	3	1	2	3	2	3	0.91	1.00	1.00	40.99
2	1	1	1	1	2	1	1	2	1	1	2	2	2	1	3	1	0.39	1.00	1.00	41.02
1	1	1	2	1	1	3	3	2	2	3	3	4	3	3	2	3	0.59	1.00	0.97	41.02
2	1	1	1	2	1	5	5	3	1	2	1	2	3	2	2	3	0.25	1.00	1.00	41.09
3	2	1	1	1	2	2	1	2	2	2	2	4	3	5	3	5	0.64	1.00	1.00	41.18
2	2	1	1	2	1	4	4	3	3	3	3	3	3	2	2	3	0.13	1.00	1.00	41.2
3	2	1	2	1	1	2	3	4	3	2	1	2	2	2	1	3	0.64	1.00	1.00	41.25
2	2	2	2	1	1	5	5	3	2	1	3	2	2	2	2	2	0.04	1.00	1.00	41.32
3	2	1	2	1	1	4	3	5	3	2	2	3	2	1	3	2	0.92	1.00	1.00	41.33
3	2	1	1	2	1	3	2	1	2	2	2	2	3	2	3	5	0.02	1.00	1.00	41.61
1	3	2	1	1	2	1	1	3	3	2	3	3	2	2	1	1	0.41	0.47	0.00	41.64
1	1	1	1	1	2	5	5	4	3	2	3	1	3	5	5	2	0.52	1.00	1.00	41.75
2	1	1	2	1	1	2	3	3	3	3	2	2	2	2	1	2	0.11	1.00	1.00	41.91
1	1	2	2	1	1	5	5	3	2	1	1	1	2	1	2	2	0.89	1.00	1.00	41.95
1	1	1	2	1	1	3	2	2	4	3	3	4	2	3	1	2	0.58	1.00	1.00	42.04
2	1	1	2	1	1	2	1	3	2	1	1	3	2	2	1	2	0.26	1.00	1.00	42.18
2	2	1	1	2	1	2	3	3	1	2	3	2	3	2	2	3	0.19	0.39	0.00	42.2
3	2	1	1	2	1	5	4	5	4	4	3	3	2	1	1	2	0.65	1.00	1.00	42.23
2	2	2	2	1	1	4	5	4	4	3	2	1	3	3	2	2	0.24	1.00	0.92	42.34
2	1	1	2	1	1	3	3	3	3	2	3	2	2	1	3	2	0.61	1.00	0.96	42.35
1	1	1	2	1	1	3	3	2	5	4	2	2	2	1	2	3	0.99	1.00	1.00	42.35
1	1	2	1	2	1	5	5	3	1	2	4	4	3	2	5	2	0.57	1.00	1.00	42.46
2	1	1	1	1	2	3	2	3	4	4	3	2	3	2	3	2	0.05	1.00	1.00	42.48
1	1	1	2	1	1	2	1	1	4	4	2	4	2	3	3	3	0.19	1.00	1.00	42.49
2	1	1	2	1	1	2	2	3	5	4	3	2	2	2	2	3	0.40	0.77	1.00	42.5
3	2	2	1	1	2	2	3	2	2	3	2	3	2	3	1	3	0.62	1.00	1.00	42.53
1	2	1	2	1	1	5	5	5	5	4	4	3	2	2	1	2	0.43	1.00	1.00	42.6
3	2	2	2	1	1	5	4	3	1	2	3	4	2	3	2	2	0.31	1.00	1.00	42.8
1	1	1	2	1	1	4	3	3	3	4	4	4	2	2	1	2	0.05	1.00	1.00	42.85
3	2	2	2	1	1	4	5	5	4	4	2	2	2	3	1	2	0.17	1.00	1.00	42.86
1	1	1	1	2	1	4	3	5	1	2	2	4	3	3	5	5	0.56	1.00	1.00	42.89
2	1	1	2	1	2	5	5	4	2	2	3	3	3	5	3	5	0.26	1.00	1.00	42.98
3	2	2	2	1	2	2	1	1	1	1	1	3	3	2	3	2	0.22	1.00	1.00	42.99
1	2	2	2	1	2	1	1	2	3	2	4	4	3	5	3	2	0.01	1.00	1.00	43.13
1	2	2	2	2	1	2	2	1	2	3	4	4	2	3	3	3	0.70	1.00	0.48	43.14
2	1	1	2	2	1	5	5	4	4	3	2	1	2	1	2	1	0.01	1.00	1.00	43.17
1	1	1	2	2	1	3	4	3	5	4	3	3	2	2	1	3	0.26	0.97	1.00	43.17
1	1	1	2	1	2	4	4	5	4	4	4	2	3	5	3	2	0.24	1.00	1.00	43.3
3	1	1	1	2	2	4	3	4	2	2	4	3	3	5	3	2	0.72	1.00	1.00	43.32
1	1	1	2	1	2	2	3	1	2	3	2	4	3	2	3	5	0.28	1.00	1.00	43.33
3	2	1	2	2	1	4	3	2	1	2	3	3	2	3	3	1	0.38	1.00	1.00	43.34
1	1	1	2	2	1	5	5	4	1	1	3	1	3	2	2	3	0.43	1.00	0.33	43.39
2	1	2	1	2	2	4	4	5	4	3	4	4	3	5	3	2	0.21	1.00	1.00	43.44
1	2	1	2	2	1	3	2	1	2	3	3	1	3	2	3	2	0.15	1.00	1.00	43.44
1	1	2	1	2	2	4	3	1	4	4	2	3	3	3	2	5	0.85	1.00	1.00	43.7
2	1	2	2	2	1	1	2	3	2	2	1	3	2	2	3	3	0.89	1.00	0.74	43.7
2	1	2	3	1	1	5	5	3	2	3	3	1	2	3	2	3	0.04	1.00	1.00	43.7
3	2	1	2	2	1	5	4	3	3	2	1	3	2	1	1	3	0.16	1.00	0.97	43.71
2	1	1	2	2	1	2	3	4	1	1	2	3	2	2	2	2	0.67	1.00	1.00	43.75
1	2	1	2	1	2	3	3	2	3	3	3	2	3	3	2	2	0.24	1.00	1.00	43.75
2	1	1	2	1	2	1	2	2	2	1	1	3	2	2	1	1	0.74	1.00	1.00	43.99
1	1	1	1	2	2	3	3	4	1	1	1	3	3	3	2	2	0.51	1.00	1.00	44.07
1	1	2	1	2	2	5	4	5	1	2	2	3	2	1	3	3	0.34	1.00	1.00	44.08
1	1	2	2	2	1	1	2	1	2	2	1	3	3	2	2	3	0.66	1.00	1.00	44.1
2	1	1	1	2	2	4	3	2	2	2	2	2	3	2	3	3	0.98	1.00	1.00	44.13
1	1	1	2	2	1	2	3	1	2	2	2	4	3	5	5	2	0.70	1.00	1.00	44.2
1	1	2	1	3	1	4	3	2	4	3	3	3	3	2	5	5	0.18	1.00	1.00	44.22
1	2	1	2	2	1	3	2	3	3	4	3	4	3	5	3	2	0.50	1.00	0.64	44.24
1	1	1	2	1	2	3	3	2	1	1	2	2	2	3	3	1	0.41	1.00	1.00	44.25
1	2	2	1	2	2	3	2	2	2	2	2	2	3	3	2	3	0.42	1.00	1.00	44.3
2	2	1	2	2	1	4	4	5	2	2	1	3	2	1	2	2	0.70	0.90	1.00	44.32
1	1	1	1	2	2	4	5	5	4	4	3	4	3	5	5	3	0.87	1.00	1.00	44.4
3	1	2	2	2	1	1	1	2	3	2	2	2	2	2	2	3	0.32	1.00	1.00	44.53
1	1	2	2	2	1	4	3	4	2	1	2	3	2	1	2	2	0.91	1.00	0.78	44.55
2	1	1	2	1	2	1	1	1	3	4	4	4	2	1	1	1	0.87	1.00	1.00	44.64
1	1	2	1	1	3	4	3	5	2	3	3	2	2	2	1	2	0.26	1.00	0.98	44.74
1	1	1	2	1	2	2	2	1	1	2	3	3	2	1	2	2	0.66	1.00	0.79	44.76
1	1	1	2	2	1	3	3	3	3	3	4	3	3	5	2	2	0.18	1.00	1.00	44.88
3	3	2	2	1	2	3	4	4	2	1	3	1	3	2	5	2	0.25	1.00	1.00	44.91
1	1	1	1	1	3	1	1	2	2	2	3	3	3	5	3	5	0.43	0.69	1.00	44.91
1	3	1	2	2	1	3	2	2	5	4	3	2	2	1	2	2	1.00	1.00	1.00	44.95
1	2	1	2	2	1	4	3	3	1	1	1	3	3	2	5	5	0.70	1.00	1.00	44.96
2	2	1	2	1	2	4	3	1	3	4	4	2	2	1	3	2	0.39	1.00	1.00	44.98
3	2	1	1	3	1	1	2	3	2	3	4	4	2	1	1	1	0.01	1.00	1.00	44.99
2	1	2	3	1	1	3	3	3	1	1	1	1	2	2	2	1	0.80	1.00	1.00	44.99
2	1	2	2	1	2	5	5	4	1	2	2	1	3	3	3	3	0.71	1.00	1.00	45
1	2	2	1	1	3	2	3	1	2	2	1	3	3	2	3	3	0.04	1.00	1.00	45.04
3	2	1	1	2	2	2	3	1	1	1	1	2	3	2	5	3	0.86	1.00	1.00	45.15
1	2	2	2	2	1	3	3	1	3	3	2	3	2	3	3	1	0.97	1.00	1.00	45.21
1	1	1	2	2	1	1	1	1	4	3	3	2	2	1	1	1	0.88	1.00	1.00	45.29
2	2	2	2	1	2	3	3	3	2	3	2	3	3	2	5	3	0.60	1.00	1.00	45.39
2	1	1	2	1	2	3	3	1	1	2	4	2	2	1	3	1	0.36	1.00	1.00	45.44
1	1	1	2	1	2	3	3	1	2	2	3	4	3	5	2	2	0.07	1.00	1.00	45.53
2	2	1	2	1	2	2	3	5	4	3	1	1	3	3	2	2	0.69	1.00	1.00	45.64
2	1	1	1	2	2	1	1	3	2	1	1	2	2	3	2	1	0.71	1.00	1.00	45.71
2	1	1	2	2	1	3	3	5	3	3	1	1	2	1	1	3	0.99	1.00	1.00	45.77
3	2	1	2	1	2	3	4	4	3	3	4	3	3	3	5	5	0.58	1.00	1.00	45.8
2	1	1	2	1	2	3	2	1	2	3	3	4	2	3	2	1	0.68	1.00	1.00	45.83
1	1	1	1	3	1	2	3	4	2	2	3	2	3	2	3	3	0.28	1.00	1.00	45.86
3	4	4	2	2	1	1	2	1	5	4	3	4	2	2	2	3	0.72	1.00	1.00	45.9
1	1	1	2	1	2	4	3	2	3	2	4	4	3	5	5	3	0.37	1.00	1.00	45.96
2	2	1	1	2	2	5	4	5	2	2	2	3	2	3	2	1	0.10	1.00	1.00	45.97
3	2	1	2	1	2	3	2	2	1	2	3	2	2	1	3	2	0.95	1.00	1.00	46.03
3	2	1	2	2	1	2	3	5	2	2	4	4	3	2	2	2	0.72	1.00	1.00	46.1
3	2	1	2	1	2	1	2	1	2	3	2	4	2	2	2	2	0.63	1.00	1.00	46.14
1	1	2	2	2	1	2	3	3	2	3	4	4	2	2	1	3	0.41	1.00	1.00	46.14
2	1	1	1	2	2	4	3	3	2	3	2	2	3	2	3	3	0.25	1.00	1.00	46.28
1	1	2	2	1	2	5	4	4	2	3	2	1	3	3	3	2	0.85	1.00	1.00	46.3
2	1	2	2	2	1	2	1	1	4	3	1	2	2	1	2	2	0.74	1.00	1.00	46.35
3	2	1	1	2	2	4	3	2	1	2	2	1	3	5	3	2	0.95	1.00	1.00	46.49
2	1	2	2	2	1	4	5	5	3	3	2	1	3	5	2	3	0.55	0.98	1.00	46.57
3	2	1	2	2	1	4	3	5	1	1	1	3	3	2	2	2	0.33	1.00	1.00	46.76
1	1	2	2	1	2	2	3	5	2	3	2	4	2	3	1	2	0.27	1.00	1.00	46.78
1	1	1	2	2	1	2	2	2	1	2	2	2	2	2	3	3	0.05	1.00	1.00	46.82
5	4	2	2	2	1	4	3	4	4	3	2	1	3	2	5	2	0.61	1.00	1.00	46.83
2	1	2	2	2	1	3	3	3	1	2	4	3	3	5	3	2	0.72	1.00	1.00	46.83
3	2	4	2	2	1	2	1	1	1	2	3	2	2	1	1	2	0.71	1.00	1.00	46.95
5	4	3	2	1	2	3	2	3	4	3	3	2	2	1	1	1	0.18	1.00	1.00	47
1	2	1	2	1	2	4	3	1	3	2	3	2	3	2	3	5	0.13	1.00	1.00	47.12
1	1	1	2	1	2	4	4	5	3	4	2	2	2	1	3	3	0.02	1.00	1.00	47.13
2	2	1	2	2	1	1	1	1	3	2	3	1	3	5	5	2	0.66	1.00	1.00	47.23
2	2	2	1	2	2	4	5	4	4	3	2	2	2	3	2	2	0.24	1.00	1.00	47.25
3	3	3	1	2	2	3	2	2	2	2	3	3	3	5	5	5	0.02	1.00	1.00	47.31
3	3	3	2	1	2	5	5	5	4	3	2	3	2	2	3	3	0.30	1.00	1.00	47.32
3	2	1	2	2	1	5	5	5	4	4	2	3	3	3	3	2	0.83	1.00	1.00	47.33
1	2	4	2	1	2	2	3	4	3	3	1	2	3	3	3	3	0.91	1.00	1.00	47.38
4	3	3	2	2	1	2	3	3	1	1	3	3	2	1	1	1	0.83	1.00	1.00	47.42
2	1	1	1	2	2	5	5	3	3	3	1	1	2	1	3	1	0.02	0.06	1.00	47.45
2	1	2	2	2	1	2	3	3	3	3	2	3	2	3	3	3	0.64	1.00	1.00	47.5
4	3	4	1	2	2	5	5	4	3	2	3	3	2	1	3	1	0.52	1.00	1.00	47.71
5	4	3	1	2	2	2	3	5	1	2	2	3	3	3	3	5	0.23	1.00	1.00	47.72
2	1	1	2	2	1	1	1	2	3	4	2	4	3	3	2	2	0.76	1.00	1.00	47.81
3	3	2	2	1	2	3	2	3	4	4	2	4	3	3	3	2	0.60	1.00	0.93	47.82
1	2	4	2	2	1	4	4	3	3	2	3	4	2	1	1	2	0.00	0.00	0.86	47.95
1	2	2	1	2	2	1	1	2	2	3	2	4	2	1	3	1	0.77	1.00	1.00	47.95
1	2	2	1	1	3	5	4	3	3	4	3	2	3	2	3	3	0.40	1.00	1.00	48.03
2	2	2	2	2	1	3	2	3	4	3	3	3	2	3	2	1	0.65	1.00	0.83	48.06
5	4	3	2	1	2	5	5	3	2	2	1	3	2	3	1	1	0.67	1.00	1.00	48.13
3	4	3	1	2	2	4	3	4	3	2	4	4	3	5	5	2	0.53	1.00	1.00	48.33
3	3	2	2	2	1	4	3	5	4	3	3	4	2	2	1	2	0.61	1.00	1.00	48.36
1	1	1	2	1	2	2	1	3	1	2	3	1	2	1	2	3	0.35	1.00	1.00	48.36
1	1	1	2	2	1	4	5	5	5	4	2	4	2	1	3	1	0.49	1.00	1.00	48.46
1	1	2	1	2	2	3	4	4	3	3	3	2	2	1	1	3	0.01	1.00	1.00	48.58
2	1	1	2	2	1	3	3	3	4	3	2	2	2	1	2	3	0.54	1.00	1.00	48.62
1	1	1	2	1	2	4	3	1	1	1	1	1	2	1	1	2	0.28	1.00	1.00	48.64
1	1	1	1	1	3	3	2	1	3	2	2	3	3	3	5	5	0.82	1.00	1.00	48.76
2	2	1	1	2	2	4	3	3	1	1	1	1	2	2	1	1	0.68	1.00	1.00	48.79
1	1	1	2	1	2	4	3	3	3	2	2	2	2	3	1	1	0.65	1.00	1.00	48.93
1	1	1	2	1	2	3	4	3	1	1	1	2	3	3	3	5	0.95	1.00	1.00	48.97
2	2	1	2	1	2	4	5	5	1	2	2	2	2	1	1	1	0.69	1.00	1.00	48.99
1	1	1	2	2	1	4	3	1	4	3	2	3	2	2	2	2	0.26	1.00	1.00	48.99
1	1	1	2	1	2	1	2	3	4	3	3	4	2	2	3	1	0.49	1.00	1.00	49.01
1	2	1	2	2	1	3	3	3	1	2	2	2	3	3	2	3	0.87	1.00	1.00	49.04
2	2	1	1	2	2	2	1	2	4	4	3	4	3	2	5	3	0.38	1.00	1.00	49.05
1	1	2	2	2	1	5	5	3	1	2	3	1	2	1	1	3	0.33	1.00	1.00	49.08
1	1	1	2	1	2	3	3	4	2	2	3	3	3	2	3	5	0.53	1.00	1.00	49.19
1	1	2	1	2	2	4	4	5	2	1	3	2	3	2	2	2	0.27	0.93	0.93	49.2
2	1	1	2	2	1	4	5	4	3	3	3	1	3	5	5	5	0.90	1.00	1.00	49.24
1	1	2	2	1	2	1	1	2	1	1	3	1	3	2	3	5	0.98	1.00	1.00	49.27
1	2	1	1	3	1	3	3	4	2	2	4	2	2	1	3	2	0.95	1.00	1.00	49.3
1	2	1	1	2	2	5	4	4	2	3	3	2	2	2	2	1	0.43	1.00	1.00	49.33
1	1	2	2	2	1	3	4	5	4	4	4	2	2	2	1	3	0.79	1.00	1.00	49.34
1	1	1	1	2	2	1	2	3	1	1	1	2	3	3	2	5	0.70	1.00	1.00	49.35
2	1	2	2	2	1	5	4	5	2	1	2	1	3	5	2	5	0.25	1.00	1.00	49.37
1	1	2	2	2	1	3	3	2	3	3	3	1	3	3	5	3	0.87	1.00	1.00	49.42
1	2	1	2	1	2	2	2	3	1	2	4	2	3	2	2	3	0.00	0.00	1.00	49.57
1	1	2	2	2	1	2	3	3	2	2	2	2	2	2	1	3	0.22	1.00	1.00	49.66
2	1	2	1	2	2	2	3	1	1	1	3	2	3	2	5	3	0.86	1.00	1.00	49.7
1	2	1	1	2	2	1	1	3	4	4	3	2	2	1	2	3	0.69	1.00	1.00	49.71
2	1	1	1	2	2	5	4	4	1	2	2	3	3	2	5	3	0.38	1.00	1.00	49.72
1	1	1	2	1	2	2	2	3	1	1	2	3	2	2	3	3	0.89	1.00	1.00	49.72
1	1	1	2	2	1	1	1	2	2	2	2	2	2	2	3	3	0.01	1.00	1.00	49.77
1	1	1	2	2	1	3	3	3	2	3	1	1	2	3	2	1	0.80	1.00	0.00	49.78
2	1	2	2	1	2	2	2	3	3	2	2	1	3	2	3	2	0.37	1.00	1.00	49.78
2	1	1	2	1	2	2	1	3	5	4	4	3	2	3	1	3	0.43	1.00	1.00	49.81
1	2	1	2	1	2	3	3	2	2	2	3	4	2	3	3	1	0.06	1.00	1.00	49.84
3	2	1	1	2	2	3	2	4	5	4	3	3	3	3	2	3	0.00	0.00	0.96	49.87
1	1	1	2	1	2	5	5	5	1	1	2	2	2	2	3	3	0.40	1.00	1.00	49.89
3	2	1	2	1	2	3	2	1	2	3	2	3	3	5	3	2	0.30	1.00	1.00	49.9
1	2	1	2	1	2	2	3	4	3	2	3	4	3	2	3	5	0.18	1.00	0.00	50
1	2	1	2	2	1	5	5	4	1	1	2	2	3	2	2	2	0.18	1.00	1.00	50.02
3	3	2	2	2	1	2	3	5	4	4	5	4	2	1	2	1	0.23	1.00	1.00	50.04
4	3	3	2	1	2	2	2	3	3	3	5	3	5	5	3	3	0.00	0.00	1.00	50.09
2	3	2	2	1	2	4	3	3	3	4	3	4	2	2	3	3	0.41	1.00	0.00	50.17
1	1	1	2	1	2	4	3	5	2	1	1	2	3	3	3	2	0.00	0.00	1.00	50.17
5	5	3	1	2	2	1	1	3	2	1	2	1	2	3	3	3	0.34	1.00	0.00	50.17
2	1	2	1	2	2	3	2	2	5	5	4	3	2	2	1	3	0.44	1.00	1.00	50.2
2	1	1	2	2	1	4	4	5	2	3	3	3	2	2	2	2	0.57	1.00	0.00	50.23
4	4	2	1	2	2	4	5	5	4	5	3	3	3	5	2	5	0.64	1.00	0.00	50.25
2	2	3	2	2	1	3	4	5	4	3	4	3	2	2	1	3	0.09	1.00	0.00	50.33
2	3	3	2	1	2	4	5	3	3	4	4	2	2	2	3	1	0.77	1.00	0.00	50.33
1	2	2	2	2	1	5	5	4	4	4	5	5	2	1	1	1	0.63	1.00	0.00	50.33
1	1	1	1	3	1	5	5	4	4	5	5	3	5	5	5	5	0.05	1.00	1.00	50.45
5	5	4	2	2	1	3	3	5	1	1	1	1	2	2	1	3	0.67	1.00	1.00	50.5
2	2	1	2	1	2	3	2	3	3	3	2	2	2	3	1	3	0.59	1.00	1.00	50.5
2	1	2	2	2	1	2	1	3	5	4	5	4	3	2	3	2	0.35	1.00	0.00	50.5
3	2	2	2	2	1	4	5	5	2	3	3	3	3	3	3	3	0.48	1.00	0.17	50.58
2	3	4	1	2	2	1	1	1	2	2	3	3	2	3	3	3	0.19	1.00	0.00	50.58
4	4	4	2	2	1	3	4	3	2	3	4	3	5	5	5	5	0.42	1.00	1.00	50.68
4	5	4	2	2	1	4	3	5	3	4	4	3	3	2	5	2	0.20	1.00	1.00	50.72
4	3	3	2	2	1	3	4	5	4	3	2	3	5	5	5	5	0.07	1.00	0.00	50.83
3	3	4	2	2	1	5	5	3	1	2	2	1	2	2	2	3	0.39	1.00	1.00	51.02
1	1	1	2	2	1	3	4	5	3	3	1	2	2	1	2	2	0.71	1.00	1.00	51.08
2	1	1	2	2	1	5	5	5	2	2	4	2	3	2	5	2	0.51	1.00	1.00	51.19
3	4	3	2	2	1	3	3	1	3	4	3	3	5	3	5	3	0.82	1.00	0.05	51.2
4	3	3	2	1	2	4	3	3	3	3	5	3	5	5	5	5	0.26	1.00	0.02	51.21
3	4	3	1	2	2	2	1	3	5	4	3	3	5	5	5	5	0.72	1.00	0.12	51.3
1	1	2	1	2	2	2	3	3	5	5	5	3	3	5	3	5	0.66	1.00	1.00	51.3
2	3	3	2	2	1	1	2	3	2	2	3	2	5	5	3	3	0.87	1.00	1.00	51.34
2	2	2	2	2	1	2	1	2	3	2	4	2	5	5	5	5	0.61	1.00	0.08	51.4
3	2	1	2	1	2	5	5	3	2	3	5	3	2	1	1	2	0.79	1.00	0.91	51.48
5	4	5	3	1	1	5	4	3	2	1	1	1	5	5	3	3	0.45	1.00	1.00	51.49
3	4	4	2	2	1	4	4	3	4	4	5	4	5	3	5	3	0.06	1.00	1.00	51.49
2	2	3	2	2	1	5	4	4	1	2	4	3	3	3	5	5	0.60	1.00	1.00	51.49
2	2	2	2	1	2	4	5	5	1	2	1	3	5	5	5	5	0.75	1.00	0.05	51.53
1	1	1	2	2	1	4	5	5	3	3	2	3	5	5	3	5	0.16	1.00	1.00	51.53
2	2	3	2	2	1	3	4	4	3	3	2	2	3	3	5	3	0.85	1.00	1.00	51.61
4	3	3	2	2	1	5	5	5	3	4	2	2	3	2	5	2	0.18	1.00	1.00	51.66
2	1	1	2	2	1	2	1	2	4	4	5	4	2	1	1	2	0.49	1.00	0.86	51.69
5	5	4	2	2	1	3	3	5	3	2	1	3	2	1	2	1	0.22	1.00	1.00	51.74
4	4	3	2	1	2	3	3	2	1	1	3	1	3	5	3	3	0.02	0.09	1.00	51.89
1	2	3	2	1	2	3	4	4	2	3	3	3	2	3	1	2	0.76	1.00	1.00	51.94
3	3	4	2	2	1	5	5	4	2	2	3	1	3	3	5	5	0.62	1.00	1.00	51.96
2	3	4	3	1	1	5	5	4	1	2	4	4	2	3	3	2	0.53	1.00	0.08	51.97
1	1	1	2	1	2	1	1	3	4	3	3	3	3	3	5	5	0.15	1.00	1.00	51.98
2	2	2	1	2	2	5	5	5	3	2	2	3	3	3	5	5	0.85	1.00	1.00	52.04
3	4	4	2	1	2	5	5	4	4	4	2	3	5	3	5	5	0.18	1.00	1.00	52.12
1	1	1	2	2	1	2	3	3	4	5	4	5	5	5	3	3	0.70	1.00	1.00	52.12
2	1	2	2	1	2	5	5	4	2	2	2	4	2	3	3	3	0.13	1.00	1.00	52.17
5	4	4	1	2	2	3	2	3	2	1	2	1	2	1	2	2	0.02	1.00	1.00	52.17
3	4	2	1	2	2	4	5	5	4	3	3	2	5	5	3	5	0.13	1.00	1.00	52.18
5	4	3	2	2	1	1	1	2	4	3	2	1	2	1	2	1	0.28	0.34	1.00	52.21
2	3	2	1	2	2	5	5	5	3	3	3	3	5	3	5	3	0.67	1.00	1.00	52.22
2	1	2	1	2	2	5	4	4	3	4	3	5	2	2	3	2	0.51	1.00	1.00	52.28
4	3	5	2	2	1	2	2	1	4	3	1	2	5	5	3	3	0.51	1.00	1.00	52.54
2	1	1	2	2	1	5	4	5	3	2	3	3	2	1	3	2	0.28	1.00	1.00	52.58
2	1	1	2	1	2	2	2	3	5	4	3	3	2	2	1	1	0.02	1.00	1.00	52.58
4	3	3	1	2	2	4	3	3	4	4	3	5	3	2	2	3	0.06	1.00	1.00	52.63
2	1	2	2	2	1	5	5	4	3	3	2	3	5	5	5	5	0.68	1.00	1.00	52.74
2	2	2	2	2	1	5	4	4	2	3	3	2	5	3	5	5	0.24	1.00	0.17	52.81
2	1	1	2	2	1	5	4	5	5	5	4	4	5	5	3	5	0.00	0.00	1.00	52.86
1	1	2	2	2	1	5	5	4	1	1	2	3	2	1	3	3	0.04	0.07	1.00	52.86
1	1	1	1	2	2	4	3	2	1	1	1	3	2	2	3	1	0.45	1.00	1.00	52.87
1	1	2	1	2	2	4	5	5	3	4	3	3	2	2	2	3	0.55	1.00	1.00	52.88
1	1	2	1	2	2	4	4	3	1	1	3	1	5	5	5	5	0.29	1.00	1.00	52.91
1	1	1	2	1	2	4	4	3	2	3	3	3	5	5	5	3	0.06	1.00	1.00	52.92
5	5	5	2	1	2	4	3	3	4	4	3	3	2	1	3	2	0.30	1.00	0.17	52.96
2	1	1	1	2	2	5	4	4	4	4	2	2	2	1	3	2	0.55	1.00	1.00	53.02
2	1	1	2	2	1	4	5	5	4	4	3	4	5	3	5	5	0.80	1.00	0.17	53.08
4	4	4	1	1	3	4	4	5	5	4	2	3	3	2	5	3	0.36	1.00	0.06	53.09
1	2	1	2	1	2	1	1	1	4	5	4	3	5	5	5	5	0.20	1.00	1.00	53.14
1	1	1	3	1	1	1	1	3	2	3	2	2	3	3	2	5	0.02	1.00	0.85	53.23
3	4	5	2	2	1	5	5	5	5	5	3	5	3	3	3	2	0.42	1.00	0.17	53.31
2	3	4	1	2	2	5	4	5	3	3	5	3	2	3	3	1	0.53	1.00	1.00	53.34
5	5	4	2	2	1	1	1	2	3	3	3	2	2	3	3	2	0.89	1.00	1.00	53.4
1	1	1	1	2	2	3	3	5	5	4	5	3	3	2	5	2	0.77	1.00	0.17	53.5
2	2	2	2	2	1	4	3	3	1	1	3	3	5	3	5	5	0.37	1.00	0.17	53.5
1	1	2	2	2	1	1	1	3	4	3	5	3	5	5	5	3	0.71	1.00	1.00	53.55
3	3	4	1	2	2	1	1	1	2	2	2	3	5	3	3	5	0.94	1.00	0.40	53.57
3	2	1	1	2	2	3	3	2	5	5	5	5	5	3	5	5	0.57	1.00	1.00	53.62
2	1	1	2	2	1	4	5	4	3	2	2	2	3	3	5	3	0.05	1.00	1.00	53.64
3	4	5	2	1	2	3	4	4	3	3	5	3	2	3	1	3	0.48	1.00	1.00	53.67
5	5	5	1	2	2	4	5	3	5	4	4	3	3	5	2	2	0.21	1.00	0.17	53.71
1	1	1	1	2	2	1	2	1	3	4	4	4	2	2	2	2	0.91	1.00	0.00	53.75
2	1	2	2	1	2	3	4	5	4	3	3	2	2	1	2	2	0.84	1.00	1.00	53.77
1	1	1	2	1	2	3	2	2	5	5	3	5	5	3	5	5	0.04	1.00	1.00	53.81
1	1	1	2	1	2	5	4	5	2	3	1	2	2	2	2	3	0.58	1.00	1.00	53.85
3	4	4	2	1	2	5	5	5	2	1	1	1	5	5	5	5	0.43	1.00	1.00	53.85
1	2	1	2	2	1	5	5	3	2	3	5	4	2	2	1	3	0.91	1.00	0.17	53.92
5	4	5	2	2	1	4	3	5	2	3	1	3	5	3	3	5	0.66	1.00	1.00	53.95
2	2	2	1	2	2	5	5	5	3	3	3	5	5	5	5	5	0.03	1.00	1.00	54.01
3	4	5	1	2	2	4	5	4	3	3	2	3	5	3	3	5	0.73	1.00	1.00	54.01
2	1	1	1	2	2	1	1	3	3	2	2	4	3	3	3	5	0.12	1.00	1.00	54.01
1	1	1	1	2	2	1	1	3	1	1	3	2	3	2	3	2	0.42	1.00	0.19	54.02
5	4	4	1	2	2	5	5	5	3	3	4	3	2	2	1	1	0.59	1.00	0.20	54.25
1	1	1	3	1	1	5	5	5	4	3	4	4	3	3	5	3	0.71	1.00	0.19	54.27
3	1	1	1	2	2	5	5	4	5	5	4	4	2	2	3	2	0.05	1.00	1.00	54.33
1	2	1	1	2	2	4	5	4	2	3	3	3	3	5	2	5	0.12	1.00	0.15	54.44
4	5	5	2	1	2	5	4	4	3	4	2	3	5	3	3	5	0.59	1.00	1.00	54.45
1	1	1	2	1	2	2	1	1	5	5	5	4	3	5	5	3	0.27	1.00	1.00	54.46
2	1	1	2	2	1	4	4	4	3	4	3	2	5	5	5	3	0.45	1.00	1.00	54.53
3	3	5	2	2	1	2	3	4	3	4	4	5	3	5	3	2	0.06	1.00	1.00	54.57
1	1	2	1	2	2	4	3	1	4	5	3	3	2	1	1	3	0.43	1.00	1.00	54.62
5	4	4	2	1	2	4	3	5	4	3	3	1	5	3	5	3	0.13	1.00	1.00	54.63
1	1	2	2	2	1	1	1	1	5	4	4	5	2	3	1	3	0.41	0.98	0.20	54.65
4	5	4	1	2	2	5	5	5	1	1	1	2	5	5	5	5	0.51	1.00	1.00	54.65
1	1	1	1	1	3	4	5	5	5	4	4	4	3	5	5	3	0.04	1.00	1.00	54.7
2	3	5	2	1	2	5	4	5	2	2	3	3	2	2	3	2	0.94	1.00	0.19	54.77
1	2	1	1	2	2	3	4	5	1	2	3	3	3	2	3	2	0.09	1.00	1.00	54.83
1	1	2	2	1	2	4	3	1	2	1	1	3	2	2	1	1	0.97	1.00	0.17	54.83
4	4	3	1	3	1	5	4	4	1	1	1	2	3	3	2	5	0.68	1.00	1.00	54.83
1	1	2	2	2	1	4	5	3	5	4	3	4	2	1	3	1	0.44	1.00	0.25	54.86
1	2	1	2	2	1	2	1	2	2	3	4	3	5	5	3	5	0.78	1.00	0.26	54.86
2	3	4	1	2	2	4	3	3	2	3	5	3	2	3	3	1	0.32	1.00	0.23	54.89
2	2	2	2	1	2	2	3	3	1	1	3	2	5	3	5	3	0.73	1.00	1.00	54.9
4	5	3	2	1	2	3	3	5	4	4	4	4	3	3	5	3	0.99	1.00	0.50	54.9
1	1	1	1	3	1	3	4	5	4	3	4	3	5	5	3	5	0.85	0.97	0.27	54.9
5	4	5	2	1	2	4	5	5	3	3	1	2	3	5	3	5	0.13	1.00	1.00	54.95
1	1	1	2	2	1	3	2	2	5	5	4	3	3	5	2	3	0.23	1.00	1.00	54.97
1	1	1	2	1	2	2	1	3	3	4	2	3	3	2	2	5	0.61	1.00	1.00	55.06
5	5	5	2	1	2	4	5	3	5	4	4	4	5	5	5	5	0.54	1.00	1.00	55.09
5	5	3	2	2	1	5	4	4	3	2	2	1	3	5	3	2	0.34	1.00	1.00	55.17
2	1	2	2	2	1	1	1	3	5	5	4	3	5	5	5	5	0.63	1.00	1.00	55.26
2	2	1	2	2	1	5	5	4	2	3	4	3	2	2	2	2	0.10	1.00	1.00	55.33
2	1	1	2	1	2	5	4	4	2	2	1	1	3	2	5	2	0.64	1.00	1.00	55.34
3	3	4	2	1	2	5	5	5	4	3	3	5	5	5	5	5	0.25	1.00	1.00	55.38
2	1	1	2	2	1	3	4	5	2	3	2	1	2	3	3	1	0.75	1.00	0.23	55.48
3	4	3	1	2	2	2	1	3	1	2	3	1	2	2	2	2	0.67	1.00	1.00	55.48
1	1	1	2	1	2	3	3	1	3	4	3	3	5	5	3	5	0.55	0.98	1.00	55.54
2	1	1	2	2	1	5	5	5	4	3	2	2	5	5	5	3	1.00	1.00	1.00	55.57
1	1	2	2	2	1	1	1	2	2	3	3	2	5	5	5	3	0.19	0.59	0.16	55.57
2	2	1	2	1	2	4	4	3	3	2	1	2	2	3	2	1	0.28	1.00	0.24	55.58
3	3	5	2	1	2	5	5	4	3	3	2	4	2	1	1	1	0.26	1.00	0.32	55.61
5	5	4	1	2	2	4	4	3	4	3	5	3	2	2	3	2	0.13	1.00	1.00	55.68
1	1	1	2	1	2	4	4	5	3	3	1	1	2	3	2	3	0.04	1.00	0.27	55.71
3	3	3	2	1	2	3	4	5	1	1	2	3	3	5	3	2	0.05	1.00	0.29	55.71
5	4	3	2	2	1	5	5	5	1	2	3	3	2	2	2	3	0.43	1.00	1.00	55.8
1	1	2	2	1	2	5	4	5	5	5	5	4	5	5	5	3	0.04	1.00	0.50	55.86
1	1	1	1	2	2	1	1	2	1	1	3	3	3	2	2	2	0.28	1.00	1.00	55.88
1	1	2	2	1	2	4	4	4	3	2	3	3	5	5	3	5	0.01	1.00	0.50	55.9
1	1	1	1	2	2	3	2	3	4	5	3	3	5	3	3	5	0.17	1.00	0.31	55.94
1	2	2	2	1	2	5	5	5	4	3	5	4	2	1	1	3	0.59	1.00	0.38	56.02
1	1	1	2	2	1	5	5	4	1	2	3	2	5	5	5	3	0.37	0.97	0.36	56.04
1	1	2	1	2	2	3	4	4	5	4	3	3	5	3	5	3	0.21	1.00	1.00	56.12
4	4	3	2	1	2	5	5	5	3	4	4	5	2	2	3	1	0.99	1.00	0.42	56.12
3	4	5	2	2	1	4	4	5	5	4	3	4	3	2	2	3	0.45	1.00	1.00	56.15
2	1	2	2	2	1	5	4	3	3	2	1	1	5	3	5	5	0.02	0.83	1.00	56.15
2	3	2	1	2	2	3	3	4	2	3	4	2	3	2	2	3	0.05	1.00	1.00	56.16
5	5	3	1	2	2	5	4	5	4	3	2	3	3	3	3	2	0.47	1.00	1.00	56.19
4	5	5	2	2	1	1	2	3	4	3	3	5	3	5	3	3	0.12	1.00	0.22	56.19
4	4	3	2	1	2	3	2	1	3	2	1	2	2	2	1	3	0.89	1.00	1.00	56.2
4	3	5	2	1	2	1	2	3	3	2	4	4	3	3	2	2	0.80	1.00	0.29	56.21
3	2	1	1	2	2	2	3	2	2	2	4	4	2	2	2	3	1.00	1.00	0.29	56.21
4	5	4	2	1	2	4	5	5	4	3	3	3	2	2	3	1	0.65	1.00	0.50	56.23
2	3	4	2	1	2	1	1	2	2	3	3	4	2	1	1	1	0.06	1.00	0.30	56.25
5	4	3	2	1	2	5	5	4	3	2	3	1	5	5	3	3	0.93	1.00	0.03	56.28
3	3	2	2	1	2	3	3	5	2	3	3	3	5	5	3	3	0.23	1.00	0.50	56.28
3	4	4	2	2	1	4	4	4	1	1	1	3	2	1	2	1	0.24	0.96	0.18	56.29
5	4	5	2	1	2	4	5	5	4	4	3	4	2	3	2	3	0.37	1.00	1.00	56.3
5	5	3	2	2	1	4	4	5	5	4	2	4	5	3	3	3	0.40	1.00	1.00	56.3
1	1	1	1	2	2	3	3	3	3	3	3	2	2	1	1	3	0.80	1.00	0.38	56.33
3	4	4	2	1	2	4	3	1	3	4	4	3	5	5	3	3	0.77	1.00	0.58	56.33
2	1	2	1	2	2	2	3	2	2	1	2	2	5	5	3	5	0.20	1.00	0.33	56.34
4	4	5	2	2	1	2	1	3	2	3	3	4	5	5	3	3	0.91	1.00	0.50	56.38
3	2	2	2	2	1	4	5	5	2	2	2	1	2	2	2	3	0.26	1.00	0.44	56.51
3	3	4	2	2	1	4	5	5	1	1	1	3	5	3	5	5	0.27	0.33	0.71	56.59
3	4	3	2	2	1	5	5	5	3	2	4	4	3	2	2	3	0.52	1.00	0.32	56.61
1	1	1	2	1	2	4	5	5	2	3	4	4	3	5	3	3	0.28	1.00	0.33	56.65
4	3	4	2	2	1	1	1	2	1	2	2	1	3	5	3	3	0.78	1.00	0.26	56.71
3	4	4	1	1	3	2	2	1	4	5	4	5	5	3	5	5	0.98	1.00	1.00	56.74
2	3	3	2	2	1	2	3	1	3	4	4	2	5	5	5	5	0.38	1.00	1.00	56.74
2	2	1	1	2	2	4	3	2	3	4	3	3	3	5	3	5	0.47	1.00	1.00	56.77
2	3	3	2	1	2	4	4	4	1	1	2	2	3	2	2	5	0.40	1.00	1.00	56.86
3	3	3	2	2	1	1	1	2	1	1	3	2	3	2	2	5	0.15	1.00	1.00	56.87
2	1	1	1	2	2	3	2	3	4	4	3	5	3	5	2	5	0.24	1.00	0.36	56.88
2	2	4	1	2	2	4	4	5	5	4	5	5	5	3	5	5	0.16	0.77	1.00	56.88
1	2	1	2	2	1	3	3	2	2	3	3	4	2	3	3	2	0.27	1.00	1.00	56.9
2	3	5	2	2	1	4	4	3	1	2	3	2	5	3	5	3	0.42	1.00	1.00	57.06
5	4	4	1	2	2	2	1	3	5	4	3	5	3	3	2	2	0.58	1.00	1.00	57.07
2	2	4	2	1	2	2	3	1	3	4	4	4	3	2	3	5	0.21	1.00	1.00	57.08
1	2	4	2	1	2	2	1	2	1	1	3	3	2	3	3	1	0.04	1.00	1.00	57.11
2	3	3	2	2	1	4	3	5	4	3	1	3	2	1	2	3	0.99	1.00	0.20	57.12
1	1	1	2	1	2	4	3	2	3	4	4	2	3	3	2	5	0.40	1.00	1.00	57.12
5	5	5	2	2	1	3	3	1	4	4	4	5	2	3	1	3	0.72	1.00	1.00	57.13
5	4	4	2	2	1	3	3	3	3	2	4	4	3	2	2	5	0.35	1.00	1.00	57.19
5	4	4	1	2	2	4	3	3	2	1	1	1	3	3	3	5	0.49	1.00	0.70	57.21
2	2	3	2	2	1	1	1	1	4	3	5	5	3	5	5	3	0.79	1.00	1.00	57.21
1	1	1	2	1	2	2	2	1	2	3	3	1	3	2	3	3	0.74	1.00	0.33	57.26
3	4	5	1	1	3	3	3	2	3	4	4	5	2	1	3	3	0.08	1.00	0.61	57.26
5	4	4	2	2	1	1	1	1	5	5	5	5	3	3	2	2	0.24	1.00	0.38	57.26
1	1	1	2	2	1	1	2	1	4	3	4	4	2	3	2	1	0.33	1.00	1.00	57.3
1	2	1	2	1	2	1	1	3	5	4	4	3	3	3	5	5	0.61	1.00	0.56	57.31
1	1	1	2	2	1	4	5	5	5	4	2	4	3	2	5	2	0.87	1.00	1.00	57.31
5	4	4	2	1	2	4	5	4	3	4	4	5	2	3	2	3	0.21	1.00	1.00	57.36
5	4	3	1	3	1	3	3	3	1	1	3	1	3	3	5	5	0.40	1.00	1.00	57.37
1	1	2	1	2	2	5	5	4	3	2	3	2	3	2	2	2	0.26	1.00	0.57	57.48
4	4	3	2	1	2	5	5	4	2	1	3	2	2	1	2	3	0.18	1.00	0.58	57.61
3	4	5	2	1	2	4	3	3	3	3	3	2	5	3	5	5	0.49	1.00	0.43	57.62
2	1	1	2	2	1	3	3	5	2	1	2	1	2	3	2	3	0.42	1.00	1.00	57.69
1	2	1	2	1	2	1	1	2	2	2	4	3	2	3	1	2	0.89	1.00	1.00	57.8
1	2	1	1	2	2	1	2	3	4	4	5	4	3	5	2	3	0.66	1.00	0.38	57.93
3	2	3	1	1	3	4	5	4	2	2	2	3	2	2	2	3	0.66	1.00	1.00	57.93
1	2	1	2	2	1	5	4	4	4	4	5	3	5	5	5	5	0.71	1.00	1.00	57.95
5	4	3	2	1	2	5	5	4	2	2	4	2	5	5	3	5	0.21	1.00	1.00	57.99
3	2	2	2	2	1	5	5	4	1	1	1	1	2	1	3	2	0.94	1.00	1.00	57.99
3	4	4	2	1	2	1	1	3	2	3	4	4	2	1	3	1	0.95	1.00	1.00	58.03
2	1	1	1	2	2	4	3	1	4	4	3	4	3	3	5	2	0.45	1.00	1.00	58.04
4	3	4	2	2	1	4	5	5	2	3	4	3	2	2	1	1	0.17	1.00	1.00	58.09
4	4	4	2	2	1	5	5	5	1	1	3	2	5	5	5	5	0.64	1.00	0.55	58.12
2	1	1	1	3	1	5	5	4	5	5	3	4	5	5	5	5	0.61	1.00	1.00	58.12
5	4	4	2	1	2	2	1	3	4	3	3	4	2	2	1	1	0.45	1.00	0.42	58.14
1	1	1	2	2	1	2	3	1	3	3	2	3	2	2	3	2	0.32	1.00	0.42	58.14
1	1	2	2	1	2	5	4	4	4	3	1	3	3	5	3	3	0.77	1.00	0.45	58.25
1	1	1	1	2	2	5	5	5	2	2	3	2	2	2	2	1	0.38	1.00	0.43	58.25
4	3	4	2	1	2	4	3	3	5	5	4	4	3	2	5	3	0.24	1.00	1.00	58.29
5	5	3	2	1	2	4	4	3	5	4	3	4	3	5	3	3	0.81	1.00	0.36	58.32
5	4	3	2	1	2	4	5	5	4	3	4	3	5	3	3	5	0.70	1.00	0.43	58.37
4	3	2	1	2	2	1	1	1	5	4	4	4	2	3	3	1	0.08	1.00	0.40	58.38
4	4	4	2	1	2	1	1	3	5	4	5	3	2	1	3	2	0.09	1.00	1.00	58.39
1	1	1	1	2	2	3	3	5	1	1	1	3	3	3	2	3	0.52	1.00	0.42	58.39
5	4	3	1	2	2	1	2	1	2	1	3	1	2	1	2	3	0.11	1.00	0.43	58.39
5	5	5	2	2	1	4	5	5	2	3	3	3	2	3	1	3	0.40	1.00	0.72	58.49
2	3	2	2	2	1	4	5	5	3	3	3	3	3	5	2	2	0.66	1.00	0.42	58.53
4	5	4	2	2	1	3	3	4	3	4	3	2	5	3	5	5	0.78	1.00	1.00	58.54
1	1	1	1	2	2	1	1	2	2	3	3	2	2	1	2	2	0.54	1.00	0.52	58.56
1	2	3	2	2	1	1	2	1	3	3	1	1	5	5	3	5	0.16	1.00	1.00	58.61
4	3	5	1	2	2	2	3	4	5	5	3	4	2	2	1	3	0.94	1.00	0.49	58.62
3	2	2	2	2	1	5	4	5	4	4	4	3	5	5	3	5	0.16	1.00	0.47	58.63
2	2	3	2	2	1	4	3	4	5	5	3	4	3	2	5	5	0.30	1.00	1.00	58.64
2	2	1	1	2	2	4	5	5	3	2	2	1	5	5	3	5	0.50	1.00	0.49	58.64
2	3	3	1	1	3	2	3	5	3	3	3	4	5	5	5	5	0.47	1.00	1.00	58.65
1	1	1	2	1	2	5	5	5	1	1	2	2	3	5	5	5	0.43	1.00	0.40	58.68
2	2	1	2	2	1	3	3	3	3	3	3	3	5	5	5	3	0.88	1.00	1.00	58.68
3	5	5	1	2	2	5	5	5	3	3	1	1	2	2	2	2	0.02	1.00	1.00	58.69
1	2	4	2	2	1	4	4	5	3	3	4	5	3	2	5	5	0.00	1.00	0.43	58.71
4	3	4	2	1	2	3	2	2	2	1	2	2	2	3	2	1	0.15	1.00	0.43	58.71
4	5	4	2	2	1	4	5	5	1	2	2	2	3	5	2	2	0.03	1.00	1.00	58.71
4	3	4	2	2	1	4	4	5	5	4	3	3	3	5	5	3	0.41	1.00	1.00	58.71
1	2	1	1	2	2	4	4	4	5	5	3	3	3	5	2	3	0.35	1.00	0.43	58.72
5	4	2	2	2	2	5	5	5	1	2	4	4	2	1	1	3	0.10	1.00	1.00	58.75
1	2	1	2	2	2	1	2	2	2	2	3	4	3	5	3	2	0.43	1.00	0.34	58.76
4	3	4	2	1	3	3	2	2	1	1	1	2	2	1	2	2	0.63	1.00	1.00	58.76
1	1	2	2	2	2	5	4	3	2	2	1	1	5	5	5	5	0.75	1.00	1.00	58.77
3	2	4	2	3	1	5	5	4	2	3	2	3	3	3	2	2	0.44	1.00	0.43	58.79
2	2	1	2	2	2	3	3	4	4	5	4	5	5	5	5	5	0.19	1.00	1.00	58.8
3	3	3	2	2	2	3	3	4	5	4	4	4	3	5	3	2	0.92	1.00	0.25	58.82
2	3	1	2	3	1	5	5	5	1	1	1	2	3	2	5	2	0.22	1.00	1.00	58.84
4	3	4	2	2	2	5	4	4	2	3	2	3	2	2	1	2	0.74	1.00	1.00	58.88
4	3	5	3	2	1	4	4	4	4	3	4	4	3	5	2	2	0.17	1.00	0.40	58.88
1	2	2	2	2	2	4	3	3	1	1	2	2	3	2	2	2	0.35	1.00	0.44	58.89
5	5	5	2	1	3	1	2	1	2	3	3	3	2	2	1	3	0.93	1.00	1.00	58.91
4	4	4	2	1	3	4	4	5	4	5	4	3	3	5	2	3	0.30	1.00	0.45	58.91
2	3	5	2	1	3	4	4	4	2	3	4	4	3	3	5	3	0.10	1.00	0.43	58.96
1	1	1	2	1	3	2	2	2	1	1	1	3	2	1	1	3	0.46	1.00	0.48	58.96
3	2	1	2	2	2	5	5	5	1	2	4	3	5	3	5	3	0.56	1.00	1.00	59.02
2	1	1	2	2	2	4	3	1	4	3	3	2	3	2	5	5	0.61	1.00	0.44	59.06
3	3	5	2	3	1	4	5	5	1	2	2	3	2	2	2	1	0.86	1.00	0.58	59.06
1	1	2	2	3	1	4	3	3	5	4	4	4	3	2	3	3	0.01	1.00	1.00	59.09
2	2	1	2	1	3	4	5	5	4	3	4	4	5	3	3	3	0.96	1.00	1.00	59.1
2	2	1	2	2	2	3	3	3	5	5	4	4	2	1	1	2	0.87	1.00	1.00	59.15
1	1	1	2	1	3	2	2	3	3	3	4	3	5	5	3	5	0.06	1.00	1.00	59.21
5	5	4	2	2	2	5	5	4	1	1	2	3	5	5	3	3	0.69	1.00	0.43	59.21
1	1	1	2	3	1	2	3	2	4	4	5	4	5	5	5	5	0.68	1.00	0.58	59.21
4	5	5	2	2	2	4	4	5	2	3	1	1	5	5	5	3	0.25	1.00	1.00	59.21
5	5	4	1	2	3	5	5	5	2	3	4	4	5	5	5	5	0.53	1.00	0.50	59.23
3	3	4	2	2	2	5	5	5	3	2	1	3	3	5	5	5	0.82	1.00	1.00	59.27
3	2	1	2	2	2	4	5	4	1	2	2	4	3	5	3	2	0.02	0.96	1.00	59.27
1	1	1	2	2	2	4	4	5	4	5	5	3	5	5	3	3	0.68	1.00	1.00	59.3
2	2	2	2	1	3	1	2	1	4	3	5	3	2	2	2	2	0.46	1.00	0.44	59.31
1	1	2	2	1	3	4	5	4	3	2	4	3	5	5	5	3	0.77	1.00	0.63	59.33
3	2	2	2	1	3	3	3	4	1	2	4	3	2	1	1	1	0.59	1.00	1.00	59.33
2	1	2	2	1	3	2	1	1	2	2	2	1	3	3	3	2	0.07	1.00	1.00	59.44
3	3	4	2	1	3	3	3	3	1	2	3	3	2	1	2	3	0.32	1.00	0.53	59.49
5	5	4	2	1	3	5	5	4	5	4	3	3	2	3	2	1	0.96	1.00	1.00	59.5
1	1	1	2	3	1	3	4	5	1	2	4	4	5	5	3	5	0.26	1.00	1.00	59.54
3	2	1	2	2	2	5	4	5	5	4	3	3	3	2	5	2	0.38	1.00	1.00	59.56
4	3	4	2	3	1	1	2	3	2	2	1	3	5	3	3	5	0.47	1.00	0.42	59.58
4	5	4	2	1	3	5	5	3	2	3	1	2	5	5	3	3	0.55	1.00	1.00	59.6
5	5	4	3	1	2	5	5	5	4	4	3	4	3	3	5	3	0.91	1.00	0.50	59.62
1	2	1	2	2	2	5	5	5	2	2	3	2	3	2	3	2	0.68	1.00	0.75	59.63
1	1	1	2	1	3	2	3	4	4	3	3	4	3	2	5	2	0.50	1.00	1.00	59.69
1	1	2	2	3	1	5	5	4	5	5	5	4	2	3	2	3	0.61	1.00	0.33	59.7
1	1	1	2	2	2	5	5	5	2	3	4	4	3	5	3	2	0.73	1.00	0.50	59.75
1	1	1	2	2	2	1	1	1	4	3	2	2	5	5	5	5	0.67	1.00	0.26	59.76
1	1	2	2	2	2	4	4	5	5	5	4	3	3	3	3	5	0.27	1.00	1.00	59.77
3	2	1	2	1	3	5	5	5	5	4	4	4	2	1	3	1	0.38	1.00	0.54	59.82
2	1	1	2	3	1	4	4	4	4	3	1	2	2	1	3	2	0.07	1.00	1.00	59.85
3	2	2	2	2	2	3	2	1	2	2	3	2	3	5	5	3	0.90	1.00	1.00	59.88
2	2	1	2	3	1	1	1	1	4	3	4	4	3	3	5	3	0.62	1.00	0.70	59.91
2	1	1	2	1	3	5	5	5	4	3	4	5	2	2	1	3	0.69	1.00	0.62	60
4	4	5	2	2	2	3	4	5	5	4	2	3	3	2	3	3	0.20	1.00	0.40	60
4	4	5	2	2	2	4	5	4	2	3	3	2	3	3	5	3	0.36	1.00	1.00	60.02
5	4	3	2	3	1	4	5	5	3	4	3	3	5	5	3	5	0.51	1.00	1.00	60.07
3	4	4	2	1	3	5	4	3	5	4	4	5	5	5	5	5	0.81	1.00	0.50	60.09
4	3	4	2	1	3	5	5	3	5	4	3	2	5	5	5	5	0.96	1.00	1.00	60.09
1	1	2	2	3	1	5	5	5	3	3	3	4	5	3	3	5	0.22	1.00	0.48	60.15
3	3	4	2	2	2	4	5	4	2	3	4	4	3	2	2	2	0.23	1.00	1.00	60.17
4	4	5	2	2	2	4	4	5	3	3	3	3	3	2	3	2	0.11	1.00	0.50	60.2
2	2	2	2	1	3	5	4	4	4	3	4	3	3	2	5	5	0.05	1.00	1.00	60.21
1	1	2	2	2	2	5	4	4	3	4	3	5	5	3	5	3	0.25	1.00	1.00	60.24
2	1	1	2	3	1	4	4	5	3	4	2	3	5	5	5	5	0.69	1.00	0.08	60.26
5	5	5	2	2	2	5	4	4	2	3	5	5	3	2	5	5	0.82	1.00	1.00	60.26
2	1	1	2	2	2	4	3	3	2	3	3	4	5	5	5	3	0.01	1.00	1.00	60.28
4	3	5	2	1	3	4	4	5	3	3	3	4	5	5	3	5	0.81	1.00	0.50	60.29
4	5	5	2	1	3	5	5	4	5	4	3	2	5	5	5	5	0.46	1.00	1.00	60.31
5	4	5	2	1	3	5	5	5	2	3	2	3	3	2	2	3	0.63	1.00	1.00	60.31
4	5	5	2	2	2	5	4	5	4	4	2	4	5	5	5	5	0.36	0.92	1.00	60.31
3	3	4	2	2	2	4	5	4	4	3	4	3	5	5	5	5	0.39	1.00	0.46	60.33
1	1	2	2	1	3	4	5	4	3	4	4	2	3	5	2	3	0.61	1.00	1.00	60.35
1	1	1	3	1	2	5	5	5	3	4	2	2	5	5	3	3	0.61	1.00	1.00	60.39
2	1	1	2	2	2	4	4	3	2	3	4	3	3	2	2	2	0.49	1.00	0.31	60.39
2	1	2	2	2	2	4	4	5	4	3	3	5	3	2	2	5	0.64	1.00	0.50	60.42
2	1	2	1	2	3	4	5	5	2	3	3	2	3	2	3	2	0.79	1.00	1.00	60.45
4	4	3	2	2	2	4	3	5	4	3	3	2	5	5	5	3	0.94	1.00	0.50	60.47
1	1	2	2	1	3	2	3	5	3	3	3	4	3	5	2	2	0.03	1.00	1.00	60.47
2	1	1	2	3	1	4	4	5	3	2	4	4	3	2	5	2	0.30	0.89	1.00	60.49
3	3	3	2	1	3	5	5	4	5	5	5	3	5	5	3	3	0.52	1.00	1.00	60.5
3	3	4	2	2	2	4	5	5	5	5	3	5	5	5	3	3	0.87	1.00	1.00	60.51
3	4	4	2	3	1	4	4	5	3	2	4	2	5	5	3	3	0.51	1.00	1.00	60.52
1	1	1	2	1	3	5	5	5	5	5	4	5	3	2	5	3	0.56	1.00	0.35	60.53
5	4	5	2	2	2	4	5	4	2	3	3	4	5	3	3	5	1.00	1.00	1.00	60.58
2	1	1	2	3	1	5	5	4	2	3	5	4	5	5	5	5	0.16	1.00	1.00	60.58
1	1	1	2	3	1	5	5	4	5	5	5	3	5	5	3	5	0.68	1.00	1.00	60.58
1	1	1	2	3	1	5	4	5	4	3	3	4	5	5	5	5	0.26	1.00	1.00	60.59
2	2	1	2	3	1	5	5	5	4	3	3	2	3	5	3	5	0.91	1.00	0.58	60.59
4	3	5	2	3	1	5	5	5	5	5	4	5	5	5	5	5	0.25	1.00	1.00	60.6
1	1	1	2	2	2	3	3	3	2	3	4	4	5	3	3	5	0.53	1.00	1.00	60.61
2	2	1	2	3	1	4	5	5	3	4	5	3	5	5	3	3	0.07	1.00	1.00	60.64
3	4	5	2	3	1	5	5	5	4	4	4	3	3	2	5	2	0.37	1.00	1.00	60.67
1	1	2	1	3	2	5	5	5	3	2	3	2	3	2	5	3	0.66	1.00	0.50	60.67
1	1	1	2	3	1	5	5	5	3	4	3	4	3	3	3	5	0.10	1.00	1.00	60.67
1	2	1	2	3	1	5	5	4	2	3	5	3	3	5	5	3	0.96	1.00	0.64	60.7
1	1	2	2	3	1	4	5	4	4	4	3	4	5	5	5	3	0.70	1.00	1.00	60.7
5	5	3	1	3	2	4	5	3	5	5	4	3	5	3	3	3	0.84	1.00	1.00	60.77
1	1	1	2	2	2	4	3	3	1	2	2	3	5	5	3	3	0.87	1.00	1.00	60.8
1	1	1	2	2	2	4	5	5	1	2	4	3	5	5	5	5	0.87	1.00	1.00	60.82
5	5	5	2	2	2	3	3	5	3	2	3	4	5	3	3	5	0.93	1.00	1.00	60.82
2	1	1	2	3	1	4	5	5	4	3	2	3	5	5	5	5	0.82	1.00	1.00	60.86
1	1	1	2	3	1	5	5	4	5	5	5	5	5	5	5	5	0.52	1.00	0.00	60.89
4	5	5	2	2	2	2	3	4	4	5	3	3	3	3	5	2	0.12	1.00	1.00	60.89
4	4	3	2	2	2	5	4	5	5	5	3	3	5	5	5	5	0.60	1.00	1.00	60.9
3	2	1	2	2	2	4	4	4	5	5	3	5	5	5	5	5	0.03	1.00	1.00	60.91
1	2	1	2	2	2	5	5	4	4	4	3	3	5	5	3	3	0.88	1.00	0.50	60.92
3	2	2	2	1	3	5	5	5	2	3	4	2	5	3	5	5	0.37	1.00	0.62	60.93
2	3	4	2	1	3	4	5	5	3	3	3	2	3	5	3	2	0.14	0.98	0.96	60.93
1	2	2	2	1	3	3	3	3	3	3	5	4	3	2	5	2	0.80	1.00	0.60	60.94
5	5	5	2	2	2	5	4	4	5	4	4	3	5	5	5	3	0.22	1.00	1.00	60.95
3	2	2	2	2	2	3	4	4	3	3	3	3	3	2	2	5	0.26	1.00	1.00	60.95
3	3	3	2	2	2	5	4	5	2	3	4	3	3	2	3	3	0.48	1.00	1.00	60.98
5	5	5	2	2	2	4	5	5	5	4	4	3	3	2	2	5	0.04	1.00	1.00	60.98
3	4	5	2	1	3	3	4	5	5	4	5	4	3	2	5	5	0.49	1.00	1.00	60.98
5	4	3	2	3	1	4	5	3	5	5	4	3	3	3	2	3	0.19	1.00	1.00	61
5	5	5	2	3	1	4	5	5	3	2	3	4	3	5	5	5	0.91	1.00	0.50	61
4	4	2	2	1	3	4	4	4	3	4	3	3	5	5	5	5	0.46	1.00	1.00	61.02
3	2	4	1	2	3	4	5	4	3	2	3	2	5	5	3	5	0.19	1.00	1.00	61.02
5	5	5	2	1	3	3	4	5	4	4	4	2	5	5	5	5	0.30	1.00	0.68	61.04
4	4	3	2	3	1	5	5	5	4	3	3	4	5	3	5	5	0.65	1.00	1.00	61.04
3	4	3	2	3	1	4	5	4	4	3	2	3	5	5	5	5	0.11	1.00	0.70	61.05
3	3	3	2	3	1	4	5	4	2	3	4	3	3	2	2	5	0.06	1.00	0.50	61.05
4	4	5	2	1	3	4	3	3	4	4	4	3	3	3	2	2	0.02	1.00	1.00	61.06
5	4	3	2	3	1	4	3	4	2	2	3	4	5	3	3	5	0.35	1.00	1.00	61.06
3	4	4	2	2	2	4	4	3	4	4	2	4	5	3	3	3	0.34	1.00	1.00	61.07
3	4	4	1	3	2	5	5	5	4	3	4	5	5	5	3	5	0.10	1.00	0.50	61.08
3	3	5	2	3	1	3	4	4	4	4	4	5	5	3	5	5	0.94	1.00	1.00	61.08
2	4	2	2	2	2	5	5	5	4	4	5	3	5	5	5	5	0.69	1.00	1.00	61.09
5	4	2	3	2	1	2	3	4	4	4	3	5	3	5	3	3	0.50	1.00	1.00	61.11
5	5	3	2	3	1	4	4	4	5	5	5	3	3	2	3	3	0.45	1.00	1.00	61.11
2	3	3	2	1	3	3	4	5	1	2	4	2	3	2	2	5	0.80	1.00	1.00	61.11
4	3	3	2	3	1	5	4	5	2	3	3	2	3	5	2	3	0.97	1.00	1.00	61.14
3	3	3	2	3	1	3	3	4	2	2	4	4	3	5	5	2	0.58	1.00	0.74	61.2
3	2	2	2	2	2	4	3	3	2	2	2	2	3	2	5	2	0.17	1.00	1.00	61.23
4	3	2	2	3	1	5	5	5	2	2	4	2	5	5	3	5	0.05	1.00	1.00	61.23
4	5	4	2	3	1	4	4	3	4	3	4	3	3	5	2	2	0.05	1.00	1.00	61.25
1	1	2	2	1	3	3	4	5	2	2	4	3	3	3	2	3	0.08	1.00	1.00	61.26
5	4	5	2	2	2	5	5	5	5	4	3	3	5	5	5	5	0.03	1.00	1.00	61.26
2	2	1	2	3	1	5	5	4	3	4	5	3	3	3	2	3	0.38	1.00	1.00	61.3
1	1	2	2	3	1	3	3	3	4	3	2	2	5	5	3	3	0.53	1.00	0.57	61.31
1	3	1	2	1	3	4	3	5	1	2	2	2	5	5	5	3	0.74	1.00	1.00	61.32
3	4	4	2	2	2	2	3	3	5	4	5	4	5	3	5	5	0.97	1.00	1.00	61.32
1	1	1	1	3	2	5	5	4	4	5	4	4	3	3	2	5	0.18	1.00	1.00	61.34
1	1	2	2	3	1	3	3	3	3	4	4	3	3	3	5	3	0.53	1.00	0.44	61.38
3	4	3	3	2	1	5	5	4	4	5	5	5	5	5	5	5	0.92	1.00	0.60	61.4
1	1	1	2	2	2	3	4	3	2	2	4	2	3	5	3	5	0.22	1.00	1.00	61.42
4	3	5	2	2	2	5	5	5	3	2	2	2	5	5	5	5	0.22	1.00	1.00	61.43
4	4	4	2	1	3	5	5	5	3	4	4	5	5	5	5	5	0.59	1.00	0.08	61.44
5	5	5	2	1	3	5	5	5	4	4	4	5	3	3	5	2	0.46	1.00	0.50	61.46
5	5	5	2	1	3	3	4	5	3	3	4	4	5	5	5	5	0.59	1.00	0.90	61.47
1	3	2	2	1	3	4	5	4	4	3	3	4	3	2	5	2	0.17	1.00	1.00	61.49
4	4	5	2	3	1	4	5	5	4	4	5	3	3	2	2	3	0.73	1.00	1.00	61.53
5	4	4	2	3	1	5	4	4	3	3	4	4	5	3	5	5	0.59	1.00	1.00	61.53
1	1	1	2	2	2	3	4	3	2	3	3	5	5	5	3	3	0.55	0.93	0.38	61.54
2	1	2	2	1	3	5	5	5	5	5	3	5	3	2	2	3	0.11	1.00	1.00	61.59
4	4	4	2	1	3	5	5	4	4	3	4	3	3	2	2	5	0.86	1.00	1.00	61.63
1	1	1	3	2	1	5	4	4	5	5	4	5	5	5	5	5	0.79	1.00	1.00	61.67
3	3	5	2	1	3	4	5	5	1	2	2	2	3	5	5	3	0.61	1.00	0.67	61.68
2	1	1	2	3	1	4	5	5	4	3	2	2	3	3	2	5	0.84	1.00	1.00	61.69
5	4	5	2	3	1	4	5	4	4	4	3	5	5	5	5	3	0.17	1.00	1.00	61.69
2	3	3	2	1	3	4	3	5	2	3	2	4	5	5	3	5	0.82	1.00	1.00	61.71
3	2	2	2	2	2	5	5	5	4	5	5	4	3	2	5	2	0.16	1.00	0.20	61.71
2	1	1	2	2	2	5	5	4	5	4	5	4	5	5	5	5	0.96	1.00	1.00	61.73
4	3	4	2	2	2	5	4	5	4	5	4	4	5	3	5	3	0.22	1.00	1.00	61.74
1	1	2	2	1	3	5	5	4	2	2	4	4	5	5	3	5	0.87	1.00	1.00	61.76
2	4	4	2	1	3	3	4	4	4	3	3	4	5	3	5	3	0.57	1.00	1.00	61.77
1	1	2	2	2	2	5	5	5	4	3	3	4	5	5	5	5	0.90	1.00	1.00	61.77
2	2	2	2	2	2	5	5	4	4	3	3	3	3	5	2	2	0.61	1.00	1.00	61.8
1	1	1	2	2	2	5	5	5	3	4	3	3	3	2	2	2	0.08	1.00	1.00	61.8
4	5	4	2	3	1	5	5	5	3	3	3	4	3	5	2	3	0.64	1.00	1.00	61.86
2	1	1	2	2	2	5	5	5	3	3	5	5	5	5	3	3	0.04	1.00	1.00	61.89
2	1	1	2	2	2	5	5	5	3	2	3	2	3	3	5	3	0.07	1.00	1.00	61.93
1	1	1	2	2	2	5	5	5	3	2	4	3	5	5	3	5	0.13	1.00	0.19	61.96
2	2	2	2	2	2	5	5	5	2	3	3	4	3	2	2	5	0.93	1.00	1.00	62
4	4	4	2	3	1	5	4	4	1	2	2	3	5	5	3	5	0.48	1.00	1.00	62
5	5	3	2	1	3	4	5	5	1	2	2	3	5	5	3	5	0.94	1.00	1.00	62.01
3	2	5	2	2	2	5	5	5	5	4	2	4	5	5	5	5	0.57	1.00	1.00	62.02
4	3	4	2	2	2	5	4	3	5	4	2	4	3	5	3	2	0.94	1.00	1.00	62.03
5	5	5	2	2	2	5	5	3	2	3	5	4	3	2	3	5	0.93	1.00	0.72	62.04
5	5	3	2	1	3	3	4	3	3	4	5	5	5	5	5	3	0.58	1.00	0.73	62.05
3	4	5	3	1	2	2	3	4	4	5	3	3	3	2	2	2	0.90	1.00	1.00	62.07
5	5	5	2	2	2	4	3	5	2	3	4	3	5	5	5	5	0.44	1.00	0.72	62.09
5	4	3	2	2	2	3	4	5	4	5	4	5	5	5	5	3	0.97	1.00	1.00	62.1
4	4	5	1	2	3	4	4	3	2	3	3	3	3	3	5	5	0.37	1.00	0.98	62.11
1	1	1	2	1	3	3	3	5	2	2	3	2	5	5	3	5	0.68	1.00	1.00	62.14
4	3	4	2	1	3	5	5	5	3	2	2	2	3	3	2	5	0.38	1.00	0.43	62.15
2	1	2	2	3	1	3	4	5	2	3	3	5	3	5	3	3	0.95	1.00	1.00	62.15
1	1	2	2	3	1	5	5	4	5	4	2	2	5	3	5	3	0.77	1.00	1.00	62.16
2	3	4	2	2	2	4	5	3	5	5	4	4	5	3	3	5	0.01	1.00	0.15	62.16
1	1	1	2	3	1	5	5	5	4	5	5	3	5	3	3	5	0.87	1.00	1.00	62.16
4	5	5	2	2	2	3	4	4	3	3	4	3	5	5	3	5	0.83	1.00	1.00	62.22
5	5	4	2	2	2	5	5	5	5	4	4	2	5	5	5	5	0.19	1.00	1.00	62.22
4	5	3	2	2	2	4	4	3	3	3	5	4	3	3	3	3	0.76	1.00	1.00	62.24
2	2	1	2	1	3	3	4	4	4	3	3	3	3	5	3	2	0.09	1.00	0.60	62.24
1	2	2	2	1	3	4	5	4	5	5	4	4	5	5	3	5	0.16	1.00	1.00	62.25
3	4	3	2	3	1	4	5	3	5	5	4	5	3	3	5	3	0.89	1.00	1.00	62.26
1	2	2	2	1	3	4	5	5	3	4	3	3	3	2	5	3	0.57	1.00	1.00	62.26
5	4	3	2	1	3	4	5	5	2	3	4	2	3	5	2	3	0.38	1.00	0.89	62.3
1	2	4	2	1	3	5	4	3	5	5	5	4	3	3	3	5	0.25	1.00	1.00	62.31
3	4	3	2	3	1	4	4	4	5	4	4	5	5	5	5	5	0.78	1.00	1.00	62.32
5	4	3	2	2	2	5	4	4	3	2	4	2	5	3	5	5	0.19	1.00	1.00	62.35
4	3	4	2	1	3	5	5	5	5	5	5	3	5	3	3	5	0.58	1.00	1.00	62.4
2	3	4	2	2	2	5	5	5	5	5	3	5	5	5	5	5	0.37	1.00	0.61	62.45
5	4	4	2	3	1	3	4	3	5	4	4	4	3	5	2	3	0.38	1.00	1.00	62.45
3	3	3	2	2	2	4	4	3	5	5	5	4	3	5	5	5	0.72	1.00	0.75	62.46
3	2	3	2	3	1	4	5	5	4	5	5	3	5	5	5	5	0.26	1.00	1.00	62.56
3	3	3	1	2	3	2	3	4	1	2	2	3	5	5	5	5	0.51	1.00	1.00	62.56
3	3	3	2	1	3	5	5	4	5	5	5	5	5	5	5	5	0.13	1.00	1.00	62.6
1	2	3	2	3	1	5	5	4	3	3	3	2	3	3	3	3	0.15	1.00	0.67	62.6
1	2	2	2	2	2	5	5	4	4	3	3	3	3	2	2	5	0.12	1.00	1.00	62.63
5	5	3	2	2	2	4	5	5	5	4	3	5	5	5	5	5	0.25	1.00	1.00	62.65
5	4	4	2	2	2	4	4	5	3	4	5	5	5	5	3	3	0.57	1.00	1.00	62.66
4	3	3	2	2	2	4	3	5	4	3	3	4	3	5	3	2	0.93	1.00	0.44	62.72
4	5	5	2	3	1	3	3	5	3	3	5	5	3	5	5	3	0.57	1.00	1.00	62.72
3	4	4	2	2	2	2	3	5	3	4	2	3	3	5	2	5	0.89	1.00	1.00	62.73
4	4	5	2	2	2	3	3	3	4	4	4	4	3	2	3	5	0.43	1.00	1.00	62.74
5	4	3	2	2	2	4	4	4	5	5	5	4	3	5	3	3	0.20	1.00	1.00	62.75
3	3	5	2	3	1	5	5	5	2	3	4	5	5	5	5	5	0.29	1.00	1.00	62.76
3	3	2	2	3	1	4	5	5	2	2	4	3	5	3	3	5	0.55	1.00	0.61	62.78
2	2	2	2	1	3	5	5	5	5	5	3	3	3	3	5	3	0.04	1.00	1.00	62.79
5	5	4	2	1	3	4	4	4	5	5	5	4	3	5	5	3	0.06	1.00	1.00	62.8
2	2	1	2	3	1	2	3	4	1	2	2	4	5	5	5	5	0.70	1.00	1.00	62.81
1	1	1	2	2	2	2	3	5	3	2	2	4	3	2	2	2	0.32	1.00	1.00	62.84
5	5	4	2	2	2	5	5	5	4	5	4	3	5	5	5	5	0.55	1.00	1.00	62.85
4	4	3	2	2	2	4	4	5	5	4	3	5	3	5	5	3	0.60	1.00	0.89	62.86
1	1	1	2	2	2	4	4	5	3	4	3	5	5	3	5	5	0.90	1.00	0.86	62.87
2	2	2	2	1	3	4	5	5	3	3	4	3	5	5	3	5	0.05	1.00	1.00	62.87
2	2	1	2	3	1	3	4	3	1	2	4	3	5	5	3	3	0.85	1.00	0.57	62.88
4	5	4	2	1	3	3	4	5	5	5	3	3	5	5	5	5	0.48	1.00	1.00	62.93
5	5	4	2	2	2	4	5	5	5	4	4	5	5	5	3	5	0.11	1.00	1.00	62.96
4	5	3	2	3	1	5	5	5	5	5	4	4	5	3	5	5	0.07	1.00	0.61	62.97
1	1	1	2	2	2	5	4	5	5	5	3	4	3	5	2	5	0.72	1.00	1.00	62.97
2	3	3	2	3	1	5	5	5	3	4	4	4	3	5	2	3	0.31	1.00	0.63	62.97
4	3	2	2	1	3	5	5	5	4	3	5	4	3	3	3	5	0.36	1.00	1.00	63
4	3	3	2	1	3	4	3	4	4	4	4	4	3	3	3	3	0.33	1.00	1.00	63.02
2	3	3	2	3	1	5	5	5	4	4	4	4	3	5	2	3	0.21	1.00	0.63	63.04
3	3	4	2	1	3	3	4	5	4	3	4	2	5	5	5	3	0.92	1.00	1.00	63.06
5	4	4	2	3	1	4	3	5	2	2	4	4	5	5	3	3	0.72	1.00	1.00	63.09
5	5	5	2	2	2	4	5	5	5	4	3	2	3	2	5	5	0.96	1.00	0.69	63.1
3	4	5	2	1	3	4	4	4	2	3	4	4	3	5	3	5	0.26	1.00	1.00	63.1
3	4	4	2	3	1	5	5	4	4	4	5	4	3	2	3	5	0.87	1.00	1.00	63.11
1	2	3	2	3	1	4	4	3	3	3	3	2	3	2	2	2	0.35	0.50	1.00	63.15
4	4	3	2	1	3	4	4	5	5	4	5	4	3	2	3	3	0.29	1.00	0.65	63.21
1	2	2	2	1	3	3	3	3	5	4	3	5	3	3	3	3	0.12	1.00	0.65	63.21
4	4	2	2	2	2	5	5	5	4	4	3	5	5	5	5	5	0.21	1.00	0.69	63.22
2	2	2	3	2	1	3	4	5	2	2	3	3	3	2	3	2	0.01	1.00	1.00	63.24
2	3	4	2	2	2	4	5	5	3	2	2	3	5	5	5	5	0.59	1.00	1.00	63.24
5	4	3	2	2	2	5	4	5	5	4	4	3	5	5	5	3	0.32	1.00	0.69	63.25
3	3	2	2	3	1	5	5	4	2	2	2	4	3	2	2	2	0.73	1.00	1.00	63.26
5	4	2	2	2	2	4	5	5	3	4	2	3	5	5	5	5	0.05	1.00	0.75	63.3
4	3	3	2	1	3	4	4	4	3	4	3	5	5	3	3	5	0.10	1.00	1.00	63.31
3	3	2	2	1	3	2	3	4	4	3	3	3	5	5	5	5	0.11	1.00	1.00	63.33
4	3	3	2	1	3	4	3	3	4	4	4	3	5	5	5	3	0.02	1.00	1.00	63.33
5	5	3	2	2	2	5	5	4	3	3	4	2	3	3	2	5	0.92	1.00	1.00	63.35
4	4	4	2	1	3	5	5	3	4	4	5	5	3	2	3	5	0.63	1.00	1.00	63.36
1	1	2	2	2	2	4	5	4	3	3	4	4	5	3	5	5	0.95	1.00	1.00	63.36
2	1	2	2	1	3	5	5	5	4	4	3	4	5	5	5	3	0.40	1.00	0.63	63.38
1	2	2	2	2	2	4	5	4	2	2	2	4	5	5	5	5	0.69	1.00	1.00	63.44
1	1	1	2	1	3	4	5	3	4	5	3	3	5	5	5	5	0.84	1.00	0.71	63.45
3	4	5	2	3	1	5	5	3	4	3	3	3	3	3	3	3	0.20	1.00	0.70	63.46
3	4	3	2	2	2	5	5	4	2	3	4	4	3	3	2	2	0.25	1.00	1.00	63.46
1	1	1	2	1	3	4	5	5	2	3	4	4	5	3	3	3	0.87	1.00	0.67	63.52
1	2	1	2	1	3	5	4	5	1	2	3	2	3	5	2	2	0.92	1.00	1.00	63.52
4	4	5	2	2	2	5	5	4	4	4	5	3	5	5	5	5	0.69	1.00	1.00	63.54
2	3	4	2	1	3	5	4	5	5	4	4	4	5	5	5	3	0.02	1.00	1.00	63.57
2	1	1	2	2	2	2	3	4	4	4	5	5	5	5	3	5	0.40	1.00	0.65	63.58
3	4	4	2	2	2	4	5	4	4	3	4	5	3	3	5	3	0.25	1.00	1.00	63.61
4	4	5	2	3	1	5	5	5	2	2	2	2	3	2	2	5	0.53	1.00	1.00	63.62
5	5	4	2	3	1	4	3	3	4	3	2	3	3	5	2	5	0.40	1.00	1.00	63.62
1	1	2	2	2	2	5	5	5	5	4	2	2	5	5	5	5	0.81	1.00	0.65	63.62
4	3	4	2	2	2	3	4	3	5	5	3	5	5	5	3	3	0.54	1.00	1.00	63.63
4	3	4	2	3	1	5	5	4	5	5	4	5	5	5	3	5	0.56	1.00	1.00	63.63
5	4	3	2	3	1	4	4	5	3	2	3	3	5	5	3	3	0.77	1.00	1.00	63.64
3	2	1	2	3	1	5	5	5	3	4	5	5	5	5	5	5	0.92	1.00	0.69	63.65
4	4	4	2	1	3	4	4	4	3	4	3	2	3	2	3	2	0.11	1.00	1.00	63.7
1	2	1	2	2	2	3	4	4	3	4	4	3	3	3	5	2	0.52	1.00	1.00	63.71
2	3	4	2	3	1	4	4	5	4	3	5	4	3	5	5	5	0.28	1.00	1.00	63.73
1	1	1	2	1	3	5	5	5	4	4	4	3	3	2	5	2	0.37	1.00	0.70	63.74
1	1	2	1	2	3	4	5	5	4	3	3	4	3	2	5	5	0.59	1.00	1.00	63.75
5	5	3	1	2	3	5	5	4	3	3	3	4	5	5	5	5	0.97	1.00	0.70	63.77
3	2	2	2	2	2	3	4	4	4	4	4	4	3	3	2	3	0.52	1.00	0.81	63.78
2	2	1	2	3	1	5	5	5	4	3	4	2	5	5	5	5	0.54	1.00	1.00	63.8
5	5	3	2	1	3	4	5	3	3	3	4	4	3	5	2	2	0.23	1.00	1.00	63.81
1	1	2	2	2	2	5	5	4	3	4	4	3	5	3	5	5	0.62	1.00	0.70	63.82
5	5	5	2	3	1	5	5	5	5	4	3	5	5	5	5	5	0.74	1.00	1.00	63.83
5	5	4	2	2	2	4	3	4	3	3	4	3	5	5	5	5	0.12	1.00	1.00	63.83
2	3	5	2	1	3	4	4	4	2	3	5	3	3	5	3	3	0.97	1.00	1.00	63.86
4	4	5	2	3	1	5	5	4	3	2	4	4	3	2	3	2	0.83	1.00	1.00	63.89
3	4	4	2	2	2	4	3	5	2	3	5	5	5	5	3	3	0.20	1.00	1.00	63.91
2	2	1	2	2	2	3	4	5	3	3	3	5	5	3	5	5	0.84	1.00	0.92	63.92
3	3	4	2	3	1	2	3	3	3	3	2	3	5	3	5	5	0.59	1.00	0.44	63.93
1	2	1	2	1	3	4	5	4	5	5	3	5	5	5	5	5	0.47	1.00	1.00	63.93
1	2	2	2	3	1	5	5	5	1	2	4	3	3	3	2	3	0.22	1.00	0.83	63.94
3	4	5	2	3	1	4	5	5	3	4	2	3	3	5	5	2	0.59	1.00	0.72	63.94
1	2	2	2	2	2	4	4	5	3	4	4	3	5	5	5	5	0.99	1.00	0.83	63.98
4	3	4	1	3	2	5	4	5	3	3	3	4	3	3	3	2	0.26	1.00	0.50	64
5	4	4	2	1	3	5	5	4	1	2	2	3	5	3	5	5	0.48	1.00	1.00	64
5	4	5	2	1	3	5	4	4	3	3	2	3	3	3	2	5	0.65	1.00	0.69	64
4	3	5	2	2	2	5	5	5	1	2	2	4	3	2	5	3	0.28	1.00	0.69	64
1	2	2	2	2	2	4	3	4	3	2	2	2	3	5	3	5	0.27	1.00	1.00	64.03
1	1	1	2	2	2	5	5	5	3	2	3	2	3	5	5	3	0.51	1.00	1.00	64.05
2	2	1	2	1	3	5	5	5	5	5	5	5	3	2	5	5	0.44	1.00	0.81	64.08
1	1	1	1	2	3	5	5	5	2	3	2	4	3	5	2	3	0.96	1.00	0.63	64.08
1	1	1	2	3	1	5	5	3	5	4	5	4	5	5	5	3	0.95	1.00	0.72	64.08
2	1	1	2	1	3	5	5	4	4	4	4	3	3	2	2	5	0.87	1.00	0.83	64.11
3	2	1	2	3	1	5	4	4	4	3	4	3	3	3	3	2	0.03	1.00	1.00	64.11
3	4	4	3	1	2	4	4	4	2	3	5	3	3	2	2	3	0.20	1.00	0.69	64.17
2	1	1	2	1	3	5	5	5	3	3	3	2	5	5	3	5	0.32	1.00	1.00	64.17
5	5	5	2	1	3	4	5	5	2	2	3	3	5	5	3	3	0.20	1.00	1.00	64.2
5	4	5	2	2	2	4	4	5	5	5	5	5	5	5	5	3	0.19	1.00	0.72	64.22
1	2	2	2	2	2	5	5	4	5	4	3	5	5	5	5	5	0.90	1.00	0.67	64.23
4	3	3	2	3	1	5	5	5	3	3	3	4	3	5	3	5	0.81	1.00	1.00	64.25
4	5	5	2	1	3	5	4	4	2	3	5	5	3	3	2	5	0.91	1.00	0.57	64.26
1	1	1	2	3	1	4	4	3	3	4	3	4	5	3	5	5	0.39	1.00	1.00	64.26
2	1	1	2	2	2	5	5	5	1	2	2	4	3	3	5	3	0.14	1.00	1.00	64.27
1	2	2	2	2	2	5	5	4	4	4	4	4	5	5	5	5	0.55	1.00	1.00	64.27
5	5	5	2	2	2	5	5	5	3	3	3	2	5	5	5	5	0.35	1.00	0.98	64.28
2	2	2	2	1	3	5	5	5	3	4	3	2	3	2	3	3	0.97	1.00	0.83	64.29
4	3	3	2	3	1	5	5	5	5	4	4	3	5	5	5	5	0.35	1.00	1.00	64.31
5	4	4	2	2	2	4	3	3	4	5	3	3	3	5	2	2	0.86	1.00	0.69	64.33
4	3	3	2	3	1	5	4	5	1	2	2	4	5	5	3	5	0.25	1.00	1.00	64.34
5	5	5	2	2	2	3	4	4	4	3	4	3	3	2	5	5	0.79	1.00	0.83	64.34
1	1	1	2	2	2	5	5	4	4	4	3	5	5	5	5	3	0.16	1.00	1.00	64.34
2	3	4	1	2	3	5	4	5	5	4	4	2	5	5	5	3	0.06	1.00	0.69	64.36
4	4	4	1	2	3	5	5	4	5	5	5	4	3	2	2	3	0.56	1.00	1.00	64.36
2	1	2	2	1	3	5	5	5	5	5	5	4	5	5	3	3	0.75	1.00	0.65	64.37
1	2	1	2	2	2	3	3	4	3	2	4	3	3	3	5	3	0.41	1.00	0.62	64.38
4	4	3	2	3	1	5	5	4	3	2	3	3	3	3	5	3	0.98	1.00	1.00	64.4
2	3	3	2	3	1	4	5	4	2	3	3	4	3	2	2	5	0.73	1.00	0.69	64.42
3	3	1	2	2	2	5	5	5	1	2	2	3	3	2	3	5	0.00	1.00	0.75	64.42
1	1	2	2	3	1	4	5	5	3	3	3	4	5	5	5	5	0.30	1.00	0.74	64.42
5	5	5	2	1	3	5	5	4	2	3	2	3	5	3	5	3	0.53	1.00	1.00	64.43
1	2	1	2	2	2	5	5	4	4	3	5	4	3	3	2	3	0.13	1.00	0.75	64.43
4	3	5	2	3	1	3	3	3	4	3	4	2	5	5	3	5	0.08	1.00	0.80	64.44
1	1	1	2	2	2	4	5	4	4	5	3	4	3	3	3	2	0.01	1.00	1.00	64.46
5	4	3	3	2	1	4	5	4	3	4	3	5	5	5	3	3	0.04	1.00	1.00	64.47
1	1	2	2	1	3	4	5	3	1	2	2	2	3	5	5	3	0.01	1.00	0.70	64.49
5	5	3	2	1	3	3	4	4	3	4	3	4	3	5	3	3	0.94	1.00	0.85	64.49
5	5	3	2	3	1	5	5	5	4	4	4	3	3	3	5	3	0.70	1.00	1.00	64.49
1	1	1	2	2	2	2	3	3	2	3	2	2	3	5	3	2	0.03	1.00	0.71	64.5
3	2	2	2	3	1	3	4	4	4	4	3	4	5	5	3	3	0.66	1.00	1.00	64.53
1	2	1	2	3	1	5	5	3	3	4	4	2	3	3	3	3	0.27	1.00	1.00	64.53
1	1	1	2	1	3	3	4	4	3	3	2	2	3	2	3	3	0.05	1.00	1.00	64.54
1	1	2	2	2	2	2	3	5	4	5	4	4	5	5	3	5	0.16	1.00	1.00	64.55
5	5	5	2	2	2	5	4	5	4	3	4	2	5	5	5	5	0.30	1.00	1.00	64.56
1	2	1	2	1	3	4	5	5	3	3	3	5	5	3	5	5	0.74	1.00	0.19	64.56
2	2	1	2	1	3	5	4	5	2	3	4	3	5	5	5	3	0.09	1.00	0.75	64.57
5	5	5	2	3	1	3	4	3	2	3	4	3	5	3	3	3	0.05	1.00	1.00	64.57
3	3	4	2	2	2	4	5	5	5	5	4	4	5	3	3	3	0.95	1.00	1.00	64.57
3	4	5	2	2	2	4	5	4	3	3	3	3	3	2	5	3	0.09	1.00	1.00	64.58
4	5	3	2	1	3	4	5	5	2	2	4	3	5	5	5	3	0.87	1.00	1.00	64.6
5	5	5	2	1	3	4	3	4	4	3	2	3	5	5	3	3	0.61	1.00	0.79	64.61
2	2	2	2	3	1	3	4	5	4	5	3	3	3	3	3	2	0.26	1.00	1.00	64.62
2	1	1	2	1	3	4	5	4	3	4	2	2	3	2	2	3	0.75	1.00	1.00	64.62
5	4	5	2	1	3	3	4	5	3	3	2	4	5	3	5	5	0.27	1.00	0.79	64.64
3	3	3	2	2	2	4	5	5	5	5	5	4	5	5	5	3	0.07	1.00	1.00	64.65
1	1	1	2	2	2	4	5	5	3	4	2	3	5	5	5	5	0.01	1.00	1.00	64.68
1	1	1	2	2	2	5	4	4	4	3	3	3	3	5	5	5	0.43	1.00	1.00	64.7
4	4	3	2	2	2	3	3	3	5	4	2	2	3	2	3	3	0.29	1.00	1.00	64.71
2	1	1	2	3	1	5	5	5	4	4	4	4	5	5	5	3	0.75	1.00	1.00	64.72
1	1	1	2	1	3	5	5	4	4	3	4	4	5	3	5	5	0.54	0.98	0.81	64.73
1	1	2	1	2	3	2	3	4	4	4	4	5	5	3	5	3	0.66	1.00	1.00	64.73
4	4	3	2	3	1	5	5	5	4	3	2	4	5	5	5	5	0.82	1.00	0.67	64.75
1	1	2	2	1	3	5	5	5	1	2	2	3	3	5	3	5	0.54	1.00	0.83	64.77
2	1	1	2	2	2	3	4	5	4	3	2	4	5	3	5	3	0.84	1.00	0.69	64.78
2	2	1	2	2	2	5	5	4	2	3	3	4	3	3	5	3	0.49	1.00	0.69	64.8
1	1	1	2	3	1	2	3	4	5	5	3	4	5	5	5	5	0.65	1.00	1.00	64.8
3	3	4	2	2	2	2	3	5	5	4	4	5	3	5	3	5	0.25	1.00	1.00	64.81
2	1	1	2	2	2	5	5	5	2	2	4	2	5	3	3	5	0.90	1.00	1.00	64.81
3	3	3	2	2	2	5	4	5	3	4	4	4	5	3	5	3	0.00	1.00	0.78	64.82
1	1	2	2	3	1	4	5	4	4	5	4	4	3	3	3	3	0.35	1.00	1.00	64.84
2	3	3	2	2	2	5	5	5	3	4	4	5	5	5	5	5	0.06	1.00	0.40	64.84
4	4	5	2	1	3	4	4	3	3	3	4	3	5	3	5	5	0.39	1.00	1.00	64.84
3	4	3	2	1	3	5	5	3	3	4	2	3	5	5	5	5	0.51	0.98	0.89	64.86
2	3	5	2	2	2	4	4	4	4	5	3	5	3	2	5	5	0.88	1.00	1.00	64.86
2	1	2	2	3	1	3	4	5	4	5	3	3	5	3	5	5	0.57	1.00	0.75	64.87
1	1	1	2	3	1	2	3	4	5	4	4	3	3	5	5	5	0.00	1.00	0.77	64.89
1	1	1	2	1	3	3	4	4	5	5	3	5	3	5	3	3	0.50	1.00	0.75	64.9
1	2	2	2	2	2	5	5	4	3	3	3	2	5	5	5	5	0.65	1.00	1.00	64.9
3	2	2	2	2	2	4	5	4	3	3	4	4	3	3	2	2	0.17	1.00	1.00	64.92
4	3	3	2	3	1	5	5	5	2	3	3	4	3	3	2	5	0.48	1.00	0.72	64.92
3	4	5	2	2	2	2	3	3	5	5	4	5	5	3	3	5	0.84	1.00	1.00	64.93
2	3	4	1	2	3	5	5	5	4	3	4	4	3	3	3	3	0.95	1.00	0.87	64.94
4	4	3	2	2	2	4	5	3	4	3	4	3	3	2	5	3	0.11	1.00	1.00	64.95
4	4	3	2	3	1	5	5	4	5	5	3	5	5	5	3	3	0.37	1.00	0.82	64.96
2	2	2	2	3	1	5	5	5	5	5	4	3	5	3	3	5	0.52	1.00	1.00	64.96
5	4	3	3	1	2	4	4	4	5	4	4	4	5	5	3	3	0.22	1.00	1.00	64.96
5	5	3	2	3	1	5	5	4	3	4	3	3	5	5	5	5	0.63	1.00	1.00	64.97
4	5	3	2	2	2	3	4	5	1	2	2	2	5	5	5	5	0.19	1.00	1.00	64.97
5	4	4	2	2	2	5	5	5	5	5	3	3	5	3	5	5	0.53	1.00	1.00	64.98
5	4	5	2	1	3	5	5	5	4	4	4	4	5	3	5	3	0.34	0.98	0.74	64.99
4	4	3	2	2	2	5	5	5	3	3	5	4	3	3	3	5	0.85	1.00	0.75	65
5	5	4	2	2	2	4	5	5	4	3	4	2	3	3	3	5	0.59	1.00	1.00	65
3	4	2	2	2	2	3	4	4	3	3	5	5	5	5	5	5	0.93	1.00	1.00	65
4	5	3	2	3	1	4	4	5	3	3	5	3	3	5	2	5	0.98	1.00	1.00	65.01
4	3	5	1	2	3	5	5	5	4	3	5	5	3	3	2	3	0.43	1.00	1.00	65.03
3	4	5	2	1	3	5	5	5	4	3	5	5	5	5	5	5	0.30	1.00	1.00	65.05
1	2	3	2	3	1	5	4	5	3	3	5	4	5	5	5	3	0.52	1.00	1.00	65.05
3	1	2	2	2	2	5	5	5	1	2	3	2	3	2	3	5	0.34	1.00	0.88	65.07
2	2	3	2	3	1	5	5	4	3	4	3	4	3	2	3	5	0.97	1.00	1.00	65.08
4	4	2	2	1	3	5	5	4	5	5	5	3	3	2	3	2	0.41	1.00	1.00	65.1
3	4	3	2	1	3	5	5	3	2	3	5	5	5	5	5	3	0.84	1.00	1.00	65.1
4	4	3	2	2	2	5	5	4	4	5	3	4	5	5	3	5	0.37	1.00	1.00	65.11
4	3	2	2	1	3	2	3	3	2	2	3	2	3	2	5	2	0.05	1.00	1.00	65.11
4	3	3	2	3	1	4	5	3	5	5	5	4	5	3	5	5	0.45	1.00	1.00	65.12
5	5	5	2	3	1	5	4	4	4	4	3	4	5	3	5	5	0.33	1.00	0.74	65.12
2	3	4	2	1	3	4	5	4	3	3	2	4	3	2	3	5	0.08	1.00	1.00	65.14
4	5	4	2	1	3	4	3	5	3	4	3	4	3	3	2	3	0.20	1.00	1.00	65.15
4	5	3	2	3	1	3	4	5	5	5	4	3	3	2	5	2	0.30	1.00	1.00	65.15
5	4	3	2	2	2	5	5	3	2	3	3	4	5	5	5	3	0.46	1.00	1.00	65.16
1	1	2	2	2	2	2	3	3	5	4	4	3	5	3	5	5	0.06	1.00	0.71	65.16
1	2	2	2	3	1	4	5	5	2	3	2	4	3	5	5	3	0.76	1.00	1.00	65.16
5	5	5	2	1	3	2	3	5	4	3	3	3	5	3	3	5	0.16	1.00	0.67	65.16
1	2	1	2	1	3	5	4	3	2	3	4	2	5	5	5	5	0.14	1.00	1.00	65.16
1	2	2	2	3	1	4	4	4	5	5	4	4	3	2	3	3	0.16	1.00	0.75	65.17
2	2	1	2	2	2	5	4	5	3	2	4	2	5	5	5	3	0.85	1.00	1.00	65.17
1	1	1	2	2	2	4	4	5	5	5	3	4	5	3	5	5	0.21	1.00	1.00	65.19
4	3	3	2	3	1	4	5	5	5	5	3	3	5	5	5	5	0.30	1.00	0.73	65.2
4	4	5	2	3	1	3	4	5	5	5	5	3	5	5	5	3	0.71	1.00	1.00	65.21
2	1	2	2	3	1	2	3	5	4	5	3	3	5	5	5	5	0.74	1.00	1.00	65.23
3	2	1	2	1	3	4	4	5	2	3	4	3	5	5	5	5	0.67	1.00	1.00	65.23
4	3	5	2	3	1	2	3	3	3	3	5	5	3	5	5	5	0.29	1.00	0.73	65.25
1	2	1	2	2	2	5	5	5	2	3	3	2	5	3	5	5	0.69	1.00	1.00	65.25
3	2	2	2	2	2	4	3	3	5	4	4	5	5	5	3	3	0.59	1.00	1.00	65.26
4	3	3	2	2	2	3	3	3	5	4	3	2	3	2	5	5	0.01	1.00	1.00	65.26
1	1	1	2	3	1	5	5	5	2	2	4	2	3	5	3	2	0.90	1.00	1.00	65.28
1	1	1	2	1	3	5	5	5	2	3	3	4	5	3	3	5	0.28	1.00	1.00	65.28
4	4	4	2	3	1	5	4	3	5	5	5	5	3	5	3	2	0.60	1.00	1.00	65.28
2	1	2	2	3	1	4	5	5	4	5	4	5	3	5	5	5	0.43	1.00	1.00	65.29
2	3	3	2	2	2	5	5	5	2	3	5	4	5	3	5	3	0.10	1.00	1.00	65.3
5	4	3	2	3	1	5	5	5	4	4	4	4	3	5	2	3	0.05	1.00	1.00	65.31
2	2	1	2	3	1	4	3	5	3	2	4	4	3	2	3	2	0.35	1.00	1.00	65.33
5	4	4	2	3	1	5	5	5	5	4	4	5	5	5	3	3	0.08	1.00	0.72	65.33
2	1	1	2	1	3	4	5	5	5	5	4	4	3	2	2	5	0.17	1.00	1.00	65.33
1	2	1	2	3	1	5	4	5	4	3	5	5	3	3	3	3	0.37	1.00	1.00	65.33
5	3	4	2	2	2	5	5	4	5	4	4	4	3	5	5	3	0.99	1.00	1.00	65.33
4	3	5	2	1	3	5	4	3	2	2	4	4	5	5	5	3	0.64	1.00	0.83	65.37
2	1	2	2	3	1	5	5	5	1	2	3	2	5	5	3	5	0.71	1.00	1.00	65.41
5	4	5	2	3	1	5	5	3	5	5	3	4	3	3	2	2	0.18	0.60	1.00	65.42
5	5	3	2	1	3	5	4	4	4	4	4	3	5	5	3	5	0.61	1.00	1.00	65.42
1	1	1	2	3	1	3	4	5	4	4	4	3	5	3	3	5	0.26	1.00	0.75	65.43
2	3	5	2	2	2	3	4	4	4	5	3	3	3	5	5	5	0.38	1.00	1.00	65.44
1	1	1	2	3	1	4	3	5	3	3	4	5	3	5	5	3	0.06	1.00	1.00	65.46
2	3	5	2	1	3	2	3	3	2	3	3	2	5	5	5	3	0.71	1.00	1.00	65.46
2	1	1	2	1	3	5	5	5	3	3	3	2	3	5	5	2	0.68	1.00	1.00	65.48
3	4	5	2	3	1	4	5	5	3	3	3	4	5	5	5	3	0.79	1.00	1.00	65.48
1	1	1	2	3	1	3	3	5	5	5	3	4	3	2	5	2	0.88	1.00	1.00	65.48
5	5	3	2	3	1	4	4	5	5	5	4	3	3	5	2	5	0.94	1.00	0.81	65.49
2	1	1	2	2	2	4	5	4	3	2	3	3	5	5	5	5	0.24	1.00	1.00	65.49
1	1	1	2	1	3	5	4	5	4	4	4	3	3	2	3	2	0.60	1.00	1.00	65.5
3	3	3	2	1	3	5	5	5	5	5	5	3	3	5	5	2	0.49	1.00	1.00	65.5
1	1	2	2	1	3	5	4	4	4	4	3	4	5	5	5	5	0.07	1.00	0.83	65.52
2	4	5	2	3	1	4	5	4	4	4	4	3	5	5	3	3	0.49	1.00	1.00	65.54
1	2	2	2	1	3	3	4	5	4	3	4	2	3	2	2	5	0.78	1.00	0.78	65.56
4	5	5	2	3	1	4	4	5	5	4	2	3	5	5	5	5	0.68	1.00	1.00	65.58
1	1	2	2	2	2	5	5	5	1	2	4	4	3	5	3	5	0.29	1.00	1.00	65.58
4	3	4	2	3	1	5	4	5	3	3	3	3	3	3	2	3	0.96	1.00	1.00	65.58
4	3	3	1	2	3	5	5	5	2	2	3	4	3	3	2	3	0.19	1.00	0.71	65.58
1	1	1	2	1	3	4	5	5	2	2	2	2	5	5	5	3	0.08	1.00	0.74	65.58
1	1	1	2	3	1	4	5	5	4	3	4	4	5	5	5	5	0.24	1.00	1.00	65.58
1	1	2	2	3	1	5	4	5	5	5	5	3	3	3	5	3	0.58	1.00	0.76	65.58
2	3	5	2	2	2	4	3	5	2	3	3	5	5	5	5	5	0.69	1.00	1.00	65.6
2	1	2	2	3	1	5	5	4	5	4	4	5	5	5	5	5	0.81	1.00	0.86	65.61
3	2	2	2	2	2	4	3	4	3	4	5	3	3	2	5	3	0.37	1.00	1.00	65.61
3	1	1	2	1	3	5	5	4	5	4	3	3	3	2	2	2	0.82	1.00	1.00	65.62
1	1	2	2	1	3	3	4	4	5	4	4	2	5	5	5	5	0.25	1.00	0.77	65.62
1	1	2	2	3	1	2	3	3	5	4	5	4	3	3	5	5	0.54	1.00	1.00	65.62
2	2	2	3	2	2	4	3	4	2	3	3	3	3	2	3	5	0.17	1.00	1.00	65.63
4	4	4	2	3	2	3	4	5	5	5	5	5	3	2	5	2	0.32	1.00	1.00	65.65
2	2	1	2	3	2	5	5	5	1	2	4	2	5	5	5	3	0.33	0.42	0.85	65.67
1	1	2	2	3	2	4	4	5	4	4	3	3	5	5	5	3	0.76	1.00	1.00	65.68
5	5	5	2	3	2	3	4	3	3	4	5	5	3	3	3	5	0.73	1.00	1.00	65.68
2	1	2	2	2	3	4	4	5	4	4	4	5	3	2	3	2	0.91	1.00	0.76	65.74
1	1	2	1	3	3	4	5	5	5	5	4	3	3	5	3	3	0.45	1.00	1.00	65.76
1	2	1	2	2	3	5	5	5	4	4	2	3	5	5	3	5	0.01	1.00	1.00	65.77
2	3	3	3	2	2	5	5	4	4	4	3	3	3	5	5	3	0.50	1.00	1.00	65.77
5	5	3	2	2	3	2	3	5	3	4	3	3	5	5	5	3	0.57	1.00	1.00	65.77
5	5	3	3	2	2	4	5	3	3	4	4	2	3	2	3	5	0.66	1.00	1.00	65.78
5	4	4	2	3	2	5	5	5	5	5	4	3	5	5	5	5	0.54	1.00	0.30	65.78
3	3	5	3	2	2	5	5	4	4	4	3	4	5	3	5	5	0.33	1.00	1.00	65.79
3	2	1	3	2	2	5	5	4	4	3	3	5	5	5	5	5	0.61	1.00	1.00	65.8
3	2	1	2	3	2	5	5	5	2	3	2	2	3	2	3	5	0.35	1.00	1.00	65.81
4	5	3	1	3	3	5	5	5	4	3	2	2	5	5	5	5	0.87	1.00	1.00	65.81
4	3	3	2	2	3	5	5	5	4	3	5	3	5	5	5	5	0.88	1.00	0.69	65.82
5	5	5	2	2	3	3	4	5	4	3	4	3	3	2	2	3	0.82	0.98	0.91	65.83
4	4	3	2	2	3	4	5	5	3	2	4	4	5	3	5	5	0.43	1.00	1.00	65.84
2	3	2	2	3	2	5	5	4	5	5	5	4	3	3	3	2	0.24	1.00	1.00	65.85
5	5	4	2	3	2	5	5	3	4	5	3	5	3	5	5	5	0.93	1.00	1.00	65.85
3	4	3	2	2	3	5	5	5	3	4	2	2	5	5	5	5	0.81	1.00	0.79	65.86
3	3	4	3	2	2	5	5	5	5	4	2	3	3	3	2	2	0.02	1.00	1.00	65.86
3	2	5	2	3	2	4	3	5	4	3	3	2	3	3	3	5	0.82	1.00	1.00	65.87
2	2	3	2	2	3	5	5	4	2	3	4	3	3	3	5	5	0.77	1.00	1.00	65.87
5	4	4	3	2	2	2	3	5	3	3	3	4	5	5	3	5	0.53	1.00	1.00	65.88
4	3	3	2	3	2	5	4	3	4	4	4	5	3	2	3	2	0.19	1.00	1.00	65.89
2	3	5	3	2	2	5	5	4	5	5	4	5	3	5	5	5	0.36	1.00	1.00	65.89
3	2	3	2	3	2	4	5	5	2	2	2	4	5	5	3	3	0.13	1.00	0.83	65.89
4	3	4	2	2	3	5	5	3	1	2	2	3	5	5	5	5	0.85	1.00	1.00	65.9
2	3	5	2	2	3	4	3	4	5	4	3	2	3	2	2	3	0.06	1.00	1.00	65.9
5	4	5	2	3	2	4	4	5	3	2	4	2	5	5	5	5	0.86	1.00	0.83	65.91
4	4	3	2	3	2	4	3	3	4	4	2	2	3	5	2	2	0.24	1.00	1.00	65.91
3	4	3	2	3	2	4	4	3	4	4	4	2	3	3	5	5	0.50	1.00	0.77	65.92
5	5	4	2	3	2	5	5	4	4	5	5	5	3	5	3	2	0.09	1.00	1.00	65.92
4	5	5	3	2	2	5	5	4	5	5	3	4	3	2	3	5	0.50	1.00	1.00	65.93
1	2	4	3	2	2	3	3	3	5	5	4	5	5	3	5	3	0.05	1.00	1.00	65.94
4	4	5	2	2	3	5	5	5	4	4	2	4	3	3	5	5	0.82	1.00	1.00	65.95
2	2	2	1	3	3	5	5	5	4	4	5	3	3	3	2	3	0.30	1.00	1.00	65.95
5	4	3	2	2	3	4	5	5	3	4	4	3	5	5	5	5	0.96	1.00	0.78	65.95
4	2	4	2	3	2	5	4	5	5	5	4	5	3	2	2	3	0.53	1.00	1.00	65.96
3	3	2	3	3	1	3	3	5	3	3	2	3	3	2	2	3	0.24	1.00	1.00	65.98
4	3	4	3	2	2	4	3	3	3	4	4	2	3	2	5	2	0.83	1.00	1.00	65.99
3	2	3	2	3	2	4	4	5	5	5	5	3	3	5	5	2	0.21	1.00	1.00	65.99
4	3	3	2	3	2	5	5	4	1	2	3	2	3	3	5	5	0.94	1.00	1.00	65.99
3	2	2	2	3	2	4	4	4	5	4	4	3	5	3	5	3	0.43	1.00	1.00	66.01
3	2	2	2	2	3	4	4	3	3	4	4	4	3	2	5	3	0.37	1.00	1.00	66.03
5	4	3	3	2	2	4	3	5	4	4	3	4	3	3	3	3	0.29	1.00	1.00	66.03
5	5	3	3	2	2	5	4	4	4	3	2	3	3	5	2	3	0.32	1.00	1.00	66.04
3	3	5	2	2	3	4	5	5	4	5	5	4	3	2	5	3	0.03	1.00	0.79	66.06
2	3	3	2	3	2	4	4	5	1	2	3	3	5	3	5	5	0.50	1.00	1.00	66.06
5	5	3	2	2	3	3	4	4	4	3	4	3	5	5	3	3	0.53	1.00	1.00	66.1
4	4	5	3	2	2	5	5	5	4	5	5	5	3	5	3	3	0.97	1.00	1.00	66.11
4	3	3	2	2	3	4	4	4	2	3	3	3	3	2	5	5	0.14	1.00	1.00	66.11
5	5	3	2	3	2	4	5	5	4	4	2	2	3	2	3	3	0.49	1.00	1.00	66.12
1	2	3	3	2	2	3	4	5	2	3	4	5	5	5	3	5	0.27	1.00	1.00	66.12
3	3	5	2	2	3	5	4	5	2	2	3	3	5	3	5	3	0.24	1.00	1.00	66.13
2	3	4	2	2	3	5	5	5	3	4	3	3	5	3	5	3	0.12	1.00	1.00	66.13
4	5	4	2	3	2	5	4	5	3	3	3	3	5	3	5	5	0.23	1.00	1.00	66.13
2	1	3	2	3	2	5	4	3	4	4	2	2	3	3	5	3	0.08	1.00	1.00	66.13
4	3	1	3	2	2	3	4	4	3	4	2	2	5	5	5	5	0.39	1.00	0.83	66.13
1	1	1	2	3	2	5	5	4	4	4	3	3	3	5	3	3	0.55	1.00	1.00	66.13
3	3	2	3	2	2	4	4	5	5	4	2	3	3	3	5	3	0.65	1.00	1.00	66.18
1	1	1	3	2	2	4	5	5	2	3	5	5	3	3	3	2	1.00	1.00	1.00	66.2
2	2	2	3	2	2	5	4	4	4	5	5	3	5	5	3	5	0.39	1.00	1.00	66.22
2	3	3	3	2	2	4	5	4	4	3	5	3	5	3	3	5	0.43	1.00	1.00	66.22
3	3	1	2	3	2	3	3	5	4	4	5	4	5	3	5	5	0.57	1.00	1.00	66.23
4	3	1	3	2	2	4	4	5	5	4	4	5	5	3	5	3	0.84	1.00	1.00	66.23
1	1	2	2	3	2	3	3	3	4	3	4	2	5	5	3	3	0.13	1.00	0.73	66.23
5	5	3	2	3	2	5	5	5	4	4	3	5	5	5	3	5	0.91	1.00	1.00	66.25
2	3	4	2	3	2	5	5	3	4	3	3	4	3	2	3	3	0.19	1.00	1.00	66.25
3	4	3	3	2	2	4	5	4	5	5	5	3	5	5	3	5	0.33	1.00	1.00	66.25
2	1	2	2	3	2	5	5	5	2	2	3	3	3	5	3	3	0.14	1.00	1.00	66.26
1	1	2	2	3	2	5	5	5	4	4	2	2	3	5	5	5	0.62	1.00	1.00	66.26
4	3	5	3	2	2	5	4	3	3	2	3	2	5	3	3	5	0.37	1.00	1.00	66.26
2	2	1	2	2	3	4	3	3	3	3	2	3	5	3	3	5	0.09	1.00	1.00	66.28
4	5	5	3	2	2	3	4	5	4	4	3	3	3	5	5	3	0.88	1.00	0.60	66.29
5	5	5	3	2	2	4	5	5	3	3	4	2	5	5	3	5	0.11	1.00	1.00	66.29
2	2	2	2	3	2	4	5	4	3	4	2	4	5	5	3	3	0.17	1.00	0.77	66.31
5	4	5	2	2	3	5	5	3	4	5	5	3	3	5	2	3	0.88	1.00	0.98	66.31
5	5	4	2	3	2	5	4	3	3	3	4	4	3	2	5	3	0.56	1.00	0.69	66.31
5	5	4	2	2	3	3	4	4	2	2	3	4	5	5	5	3	0.54	1.00	1.00	66.31
2	2	1	2	3	2	5	4	5	5	5	5	4	3	2	2	5	0.32	1.00	1.00	66.31
2	1	2	3	2	2	5	4	5	5	5	5	5	3	2	5	3	0.58	1.00	1.00	66.34
4	3	3	2	3	2	5	5	4	3	4	4	2	3	2	5	2	0.72	1.00	1.00	66.34
3	2	2	2	2	3	5	5	3	5	5	3	5	5	3	5	3	0.12	1.00	1.00	66.36
3	3	5	2	3	2	4	5	4	5	5	3	4	3	3	5	2	0.45	1.00	0.81	66.37
3	3	2	3	2	2	3	3	3	3	3	3	4	5	5	5	5	0.46	1.00	1.00	66.38
1	1	1	2	2	3	4	3	4	4	5	5	5	5	5	3	5	0.88	1.00	1.00	66.4
3	4	3	2	2	3	3	3	5	4	3	4	3	3	3	3	5	0.37	1.00	1.00	66.4
2	3	5	2	3	2	5	5	4	5	5	5	5	3	2	5	3	0.16	1.00	1.00	66.4
4	3	4	3	2	2	3	4	4	5	5	4	5	5	5	3	5	0.97	1.00	1.00	66.41
4	5	3	2	2	3	2	3	3	3	3	4	3	5	3	3	5	0.61	1.00	1.00	66.41
4	4	4	3	2	2	2	3	5	4	5	4	3	5	3	3	3	0.52	1.00	1.00	66.42
4	5	3	2	2	3	5	5	5	5	4	4	3	3	3	5	3	0.69	1.00	1.00	66.43
3	4	3	1	3	3	4	4	5	3	4	4	3	5	5	5	3	0.69	1.00	1.00	66.44
1	1	1	3	2	2	2	3	3	2	3	5	5	3	5	5	2	0.16	1.00	1.00	66.45
4	5	4	2	3	2	3	4	5	5	5	5	4	3	3	2	3	0.52	1.00	1.00	66.45
1	1	1	2	3	2	3	4	5	5	4	5	4	5	5	5	5	0.47	1.00	1.00	66.46
2	2	1	3	2	2	4	4	3	3	4	2	4	3	3	5	5	0.03	1.00	0.62	66.46
2	1	1	3	2	2	5	5	3	5	4	4	2	3	5	3	5	0.56	1.00	1.00	66.46
3	4	5	2	3	2	4	4	3	5	4	3	4	5	5	5	5	0.28	1.00	1.00	66.47
2	1	2	2	3	2	5	4	4	3	3	2	3	3	5	5	3	0.27	1.00	1.00	66.48
1	1	2	2	2	3	4	4	4	3	4	3	4	5	5	5	5	0.32	1.00	1.00	66.48
4	3	5	3	2	2	4	5	5	4	3	2	3	5	5	5	5	0.76	1.00	1.00	66.48
2	1	1	2	3	2	3	4	4	4	3	4	4	5	3	5	5	0.66	1.00	1.00	66.48
1	1	1	2	3	2	5	4	4	2	2	4	3	3	5	3	5	0.01	1.00	1.00	66.48
1	1	2	2	3	2	5	5	5	1	2	3	4	5	5	3	5	0.81	1.00	1.00	66.49
4	4	3	2	3	2	5	5	5	5	5	4	5	3	3	2	2	0.38	1.00	1.00	66.5
1	2	2	2	2	3	4	5	5	3	3	2	3	3	5	5	5	0.44	1.00	0.67	66.5
2	1	1	2	3	2	5	5	4	5	5	4	5	3	2	2	2	0.46	1.00	1.00	66.52
4	4	3	3	2	2	4	5	5	4	4	3	5	5	5	3	3	0.57	1.00	1.00	66.52
1	1	1	2	2	3	5	5	3	3	3	5	5	3	5	5	5	0.93	1.00	1.00	66.52
3	2	1	3	2	2	5	5	4	5	5	4	3	5	3	5	5	0.08	0.99	1.00	66.54
2	1	1	2	3	2	5	5	5	3	3	4	2	3	2	3	3	0.93	1.00	0.83	66.56
3	3	4	2	2	3	4	4	5	4	4	4	3	3	3	3	5	0.56	1.00	1.00	66.57
1	1	1	3	2	2	4	4	4	4	4	4	3	3	2	3	2	0.50	1.00	1.00	66.58
5	5	3	2	2	3	5	5	5	5	4	5	5	5	5	5	3	0.97	1.00	1.00	66.59
3	3	5	2	2	3	3	4	3	4	4	4	4	5	5	3	5	0.62	1.00	0.57	66.59
2	1	1	2	3	2	4	5	5	4	3	3	3	3	2	2	3	0.20	1.00	1.00	66.59
4	4	5	2	3	2	3	4	4	5	5	5	3	5	5	5	5	0.58	1.00	1.00	66.59
5	5	4	2	2	3	5	5	4	2	3	3	4	5	5	5	5	0.84	1.00	1.00	66.6
4	5	5	2	3	2	3	3	3	2	3	4	4	5	5	5	5	0.44	1.00	1.00	66.61
2	1	2	3	2	2	2	3	3	2	2	2	4	3	5	5	3	0.63	1.00	1.00	66.62
1	1	1	3	2	2	4	5	5	4	4	5	5	5	3	5	3	0.66	1.00	1.00	66.63
1	1	2	3	2	2	5	5	4	2	3	5	5	5	5	5	3	0.37	1.00	1.00	66.66
2	1	1	2	3	2	3	4	5	3	3	2	3	5	5	5	5	0.52	1.00	1.00	66.66
5	5	4	2	3	2	3	3	3	3	2	4	3	5	3	5	5	0.18	1.00	1.00	66.67
2	3	4	2	2	3	5	4	3	3	4	3	5	5	5	3	5	0.90	1.00	1.00	66.67
2	1	1	2	2	3	3	4	5	1	2	2	2	3	3	3	2	0.64	1.00	1.00	66.69
1	2	2	2	2	3	3	4	3	4	3	5	4	3	2	2	5	0.01	1.00	1.00	66.7
4	3	5	2	3	2	4	5	5	1	2	4	3	5	3	3	5	0.37	1.00	1.00	66.7
5	5	4	2	3	2	5	4	5	4	4	3	3	3	5	5	2	0.27	1.00	1.00	66.7
4	4	5	2	2	3	5	4	4	2	3	3	4	5	5	5	3	0.08	1.00	1.00	66.71
2	1	1	3	2	2	4	3	3	3	4	5	4	5	3	5	5	0.08	0.96	0.65	66.71
1	1	1	2	2	3	3	4	5	5	4	5	5	5	5	5	5	0.32	1.00	1.00	66.72
5	4	4	2	2	3	5	5	5	4	3	3	3	5	5	5	3	0.67	1.00	0.75	66.75
5	4	3	2	3	2	3	4	4	3	3	5	5	5	5	3	3	0.25	1.00	1.00	66.75
4	4	4	2	2	3	4	5	3	5	5	5	5	5	5	5	5	0.79	1.00	1.00	66.76
4	3	2	2	2	3	5	5	4	5	5	5	4	3	3	2	5	0.35	1.00	1.00	66.77
4	3	4	1	3	3	5	4	4	4	4	3	3	5	5	5	5	0.83	1.00	1.00	66.79
3	4	3	2	2	3	5	5	5	3	3	4	4	3	2	3	2	0.53	1.00	0.84	66.79
5	4	3	2	3	2	5	5	5	3	3	5	3	3	5	3	3	0.47	1.00	1.00	66.79
4	3	4	2	2	3	3	4	4	5	5	4	3	5	5	3	5	0.34	1.00	1.00	66.79
4	3	1	3	2	2	5	4	4	4	3	4	4	5	3	3	5	0.89	1.00	0.56	66.81
2	3	2	2	3	2	5	4	4	2	2	2	4	3	2	2	5	0.51	1.00	1.00	66.81
4	4	5	3	2	2	5	5	4	5	4	4	4	3	5	5	5	0.72	1.00	0.85	66.84
5	5	5	2	3	2	5	4	5	3	3	3	3	3	2	5	2	0.98	1.00	1.00	66.84
2	3	2	3	2	2	4	5	4	3	2	3	2	3	5	3	5	0.81	1.00	1.00	66.84
5	5	4	2	3	2	5	5	4	4	4	3	4	5	3	5	3	0.27	1.00	1.00	66.86
5	4	3	3	2	2	4	4	5	4	5	4	4	5	5	5	5	0.49	1.00	1.00	66.86
1	1	1	3	2	2	5	4	3	3	4	3	2	5	5	5	3	0.35	1.00	0.75	66.86
4	4	5	2	2	3	4	5	4	3	4	4	3	3	5	2	3	0.52	1.00	1.00	66.9
4	3	4	1	3	3	4	3	3	2	2	4	4	5	5	5	5	0.14	1.00	1.00	66.9
4	3	5	2	2	3	4	5	5	3	3	3	4	3	2	2	3	0.44	1.00	1.00	66.91
5	5	3	2	3	2	2	3	3	2	2	4	4	5	3	5	3	0.03	1.00	1.00	66.93
1	1	2	3	2	2	3	4	5	2	3	3	3	3	5	2	2	0.72	1.00	1.00	66.94
1	1	3	2	2	3	3	4	5	4	3	5	4	3	2	5	2	0.99	1.00	1.00	66.94
2	3	4	2	3	2	4	5	4	2	3	3	2	3	2	3	2	0.81	1.00	1.00	66.95
2	3	3	2	3	2	4	5	4	4	3	4	3	3	5	5	3	0.63	1.00	1.00	66.96
4	3	3	3	2	2	3	4	3	2	3	5	5	5	5	3	5	0.77	1.00	1.00	66.96
4	3	3	2	2	3	5	5	5	5	5	4	5	3	2	3	2	0.52	1.00	1.00	66.97
3	2	5	2	3	2	3	3	5	5	4	2	4	3	3	3	5	0.23	1.00	1.00	66.98
1	1	3	2	3	2	4	4	5	5	4	2	2	3	3	2	2	0.98	1.00	1.00	66.98
3	4	3	3	2	2	5	5	5	3	4	2	3	5	5	5	5	0.39	1.00	1.00	66.99
1	1	2	2	2	3	4	3	3	4	5	4	3	5	5	5	5	0.90	1.00	1.00	67
1	1	3	2	3	2	5	4	4	4	3	4	2	3	3	2	3	0.48	1.00	1.00	67
1	1	1	2	2	3	4	4	3	2	2	3	3	3	3	2	2	0.20	1.00	0.89	67.01
5	3	4	3	2	2	5	5	4	4	4	5	5	3	3	2	5	0.36	1.00	1.00	67.01
2	1	2	3	2	2	5	5	5	4	4	3	5	3	3	5	3	0.15	1.00	0.98	67.02
1	1	1	3	2	2	5	5	3	3	2	4	4	3	5	5	5	0.32	1.00	1.00	67.02
2	1	2	2	2	3	2	3	3	3	3	3	3	5	3	3	3	0.19	1.00	1.00	67.04
5	4	4	2	3	2	4	4	3	4	5	3	3	5	5	3	5	0.94	1.00	1.00	67.04
5	5	3	2	2	3	5	5	4	2	3	4	3	3	3	5	5	0.66	1.00	1.00	67.04
5	5	3	2	3	2	5	5	5	2	2	2	3	3	2	5	2	0.53	1.00	1.00	67.06
2	1	1	2	3	2	5	5	4	4	5	5	4	5	5	5	5	0.48	1.00	0.89	67.06
2	1	1	2	3	2	3	3	4	2	3	3	3	5	5	5	5	0.19	1.00	1.00	67.07
1	2	1	2	2	3	2	3	4	2	3	5	3	3	2	5	5	0.48	1.00	1.00	67.08
4	3	4	2	2	3	5	5	5	4	3	3	4	5	3	5	5	0.06	0.98	0.75	67.09
3	2	1	3	2	2	5	5	4	3	3	4	4	3	5	5	5	0.18	1.00	1.00	67.09
1	1	1	2	3	2	5	5	5	3	4	5	4	5	5	3	5	0.63	1.00	1.00	67.1
2	1	1	3	2	2	4	5	4	5	4	4	2	5	5	5	5	0.11	1.00	0.83	67.1
5	5	3	2	2	3	5	4	3	4	4	3	2	3	3	2	3	0.39	1.00	1.00	67.11
5	5	3	3	2	2	5	4	5	3	4	2	4	3	5	3	5	0.20	1.00	1.00	67.11
1	1	2	2	3	2	4	5	5	4	3	4	3	3	5	5	3	0.67	1.00	1.00	67.15
3	2	1	3	2	2	5	5	4	5	4	4	2	3	5	5	3	0.90	1.00	1.00	67.16
2	3	5	2	3	2	5	5	3	2	3	4	5	3	2	5	3	0.34	1.00	1.00	67.16
2	1	1	2	2	3	4	4	5	5	5	4	3	5	3	3	5	0.88	1.00	1.00	67.16
4	3	4	2	3	2	5	5	4	5	4	4	3	3	2	5	3	0.56	1.00	0.75	67.17
1	1	1	3	2	2	4	4	4	3	3	4	5	3	5	3	2	0.02	1.00	0.86	67.18
1	2	1	2	2	3	4	5	5	4	4	4	4	3	2	2	2	0.01	1.00	1.00	67.18
1	1	2	2	3	2	4	4	4	4	4	3	2	3	5	3	2	0.10	1.00	0.74	67.19
5	4	3	2	3	2	4	4	5	3	4	2	2	5	5	3	3	0.16	1.00	0.72	67.19
2	1	1	3	2	2	5	5	5	4	4	2	2	3	2	2	2	0.29	1.00	1.00	67.19
4	4	5	2	2	3	4	3	3	4	4	4	5	3	5	3	3	0.58	1.00	1.00	67.19
4	4	4	2	3	2	5	5	3	3	3	3	2	3	2	2	5	0.77	1.00	1.00	67.19
2	1	2	2	3	2	4	5	5	3	3	2	4	5	5	3	3	0.53	1.00	1.00	67.2
2	3	3	3	3	1	4	5	4	2	2	4	2	3	5	2	3	0.76	1.00	1.00	67.2
1	1	1	2	2	3	5	5	4	4	3	3	5	3	5	2	5	0.02	1.00	0.85	67.2
3	3	4	3	2	2	5	5	4	2	2	4	3	3	3	2	5	0.16	1.00	0.86	67.2
1	2	1	3	2	2	5	5	5	2	2	3	2	5	5	3	3	0.98	1.00	1.00	67.22
1	1	2	2	2	3	5	4	4	3	3	3	2	3	5	5	2	0.97	1.00	0.94	67.22
1	2	2	3	2	2	5	5	5	4	3	5	5	3	5	2	5	0.03	1.00	1.00	67.23
2	1	1	3	2	2	5	5	4	5	4	5	3	5	5	3	3	0.55	0.85	1.00	67.24
2	3	3	2	2	3	2	3	3	2	2	4	4	5	3	5	5	0.42	1.00	1.00	67.25
4	5	4	2	3	2	5	5	3	4	4	3	4	5	5	5	3	0.07	1.00	1.00	67.25
1	1	1	3	2	2	5	5	4	2	3	2	4	3	3	3	2	0.77	1.00	1.00	67.28
4	3	4	2	3	2	4	5	5	4	3	4	2	3	3	2	2	0.33	1.00	0.77	67.28
2	2	1	2	2	3	5	5	5	4	4	3	5	5	5	5	5	0.13	1.00	0.71	67.29
1	1	1	2	2	3	5	4	3	3	3	5	4	3	5	5	3	0.61	1.00	1.00	67.29
3	3	4	2	3	2	2	3	3	4	3	3	5	5	5	3	5	0.71	1.00	1.00	67.3
2	1	1	3	2	2	4	4	5	4	5	3	3	5	5	3	5	0.02	1.00	1.00	67.3
1	1	1	2	3	2	4	3	5	3	3	3	4	5	5	5	3	0.36	1.00	1.00	67.31
2	1	1	2	2	3	5	4	5	4	4	2	2	5	3	5	5	0.04	0.62	1.00	67.32
1	2	1	2	3	2	5	4	5	5	4	5	3	5	5	5	5	0.13	1.00	0.86	67.32
4	5	4	3	2	2	4	3	4	4	4	4	3	3	2	3	2	0.07	1.00	1.00	67.33
2	1	1	3	2	2	4	4	3	2	2	3	2	5	3	3	5	0.12	1.00	1.00	67.34
1	1	2	2	2	3	4	4	3	4	4	3	2	3	2	3	3	0.49	1.00	1.00	67.34
1	2	1	2	2	3	4	4	5	2	3	4	3	5	5	5	3	0.15	1.00	1.00	67.34
1	1	1	2	2	3	4	5	5	3	3	3	2	5	5	5	3	0.33	1.00	1.00	67.34
1	1	1	2	2	3	5	5	5	3	4	3	3	5	5	5	3	0.01	1.00	0.83	67.35
3	3	3	2	2	3	3	3	3	4	4	4	4	3	2	3	3	0.96	1.00	0.81	67.38
3	2	2	3	2	2	3	4	5	4	3	3	4	5	5	5	5	0.81	1.00	1.00	67.38
3	5	5	2	2	3	4	5	4	1	2	3	4	3	2	3	2	0.23	1.00	1.00	67.4
1	2	1	2	2	3	3	4	3	5	5	4	3	3	2	5	3	0.48	1.00	0.89	67.4
1	2	3	2	2	3	2	3	4	3	3	4	4	5	5	5	5	0.44	1.00	1.00	67.41
2	2	3	3	2	2	4	4	5	5	4	5	4	3	3	5	2	0.73	1.00	1.00	67.43
4	3	5	2	2	3	5	5	5	4	3	3	3	5	5	5	5	0.17	1.00	1.00	67.43
3	4	5	2	2	3	4	5	4	5	5	4	5	3	5	3	3	0.81	1.00	1.00	67.46
1	1	1	3	2	2	5	4	4	2	2	3	2	5	5	5	3	0.37	1.00	0.89	67.47
3	3	3	2	2	3	5	5	5	4	5	4	4	5	3	5	3	0.13	1.00	1.00	67.49
1	1	1	2	2	3	5	5	5	2	3	4	2	3	2	3	5	0.22	1.00	1.00	67.5
2	2	3	2	2	3	2	3	3	3	4	2	3	5	5	3	5	0.73	1.00	1.00	67.51
4	5	3	2	2	3	5	4	4	3	4	4	5	3	5	3	5	0.01	1.00	1.00	67.54
2	1	3	2	2	3	5	5	3	5	5	4	4	3	5	2	5	0.02	1.00	1.00	67.55
4	3	2	2	3	2	2	3	5	5	5	5	3	5	5	5	5	0.15	1.00	1.00	67.55
2	3	1	3	2	2	5	5	4	3	2	3	4	5	3	5	5	0.65	1.00	1.00	67.55
1	1	1	3	2	2	4	5	5	5	4	4	5	3	2	5	3	0.38	1.00	1.00	67.55
3	3	5	2	3	2	4	3	4	3	3	4	3	5	5	5	5	0.62	1.00	0.89	67.56
4	4	3	2	3	2	5	5	5	3	3	2	2	5	3	5	3	0.96	1.00	1.00	67.57
1	3	2	2	2	3	2	3	3	5	5	4	3	3	3	5	3	0.60	1.00	1.00	67.57
2	1	2	2	3	2	2	3	5	3	2	3	4	5	5	5	5	0.01	1.00	1.00	67.58
4	3	4	2	3	2	3	4	4	1	2	3	3	3	5	3	3	0.16	1.00	0.83	67.58
4	5	3	2	3	2	5	5	4	4	3	5	4	3	2	5	2	0.89	1.00	0.92	67.58
5	5	4	3	2	2	4	5	4	5	4	5	3	3	5	5	3	0.71	1.00	1.00	67.59
2	1	1	3	2	2	5	5	4	4	3	2	3	3	3	5	3	0.49	1.00	1.00	67.59
1	2	1	2	3	2	5	4	4	5	5	4	5	5	3	5	5	0.15	1.00	0.88	67.59
2	2	2	2	3	2	5	5	5	3	3	3	3	3	3	3	2	0.68	1.00	1.00	67.6
5	5	5	2	3	2	3	4	3	3	4	5	4	3	5	3	2	0.66	1.00	1.00	67.6
1	1	1	2	2	3	4	4	5	3	2	4	2	3	5	5	2	0.33	1.00	1.00	67.63
1	1	1	3	2	2	3	3	4	5	4	4	5	5	5	3	5	0.37	1.00	0.89	67.66
3	3	5	2	2	3	3	3	5	3	3	4	3	3	5	5	3	0.64	1.00	1.00	67.66
4	3	3	2	2	3	4	5	4	1	2	4	4	5	5	5	3	0.16	1.00	1.00	67.66
2	1	1	2	2	3	4	4	4	2	2	4	4	5	3	5	3	0.37	1.00	0.81	67.66
2	1	2	2	3	2	3	4	4	5	5	4	5	3	3	2	5	0.30	1.00	0.83	67.67
3	4	3	2	2	3	5	4	5	4	5	4	4	3	3	5	2	0.16	1.00	1.00	67.67
2	1	1	2	2	3	3	3	5	2	3	4	3	3	2	2	5	0.05	1.00	1.00	67.68
5	5	3	3	2	2	4	4	5	4	3	2	2	5	3	3	5	0.38	1.00	1.00	67.69
1	1	1	2	3	2	4	4	4	4	4	2	3	5	5	5	5	0.24	1.00	1.00	67.71
3	4	3	2	2	3	5	5	5	4	3	4	5	5	5	3	5	0.47	1.00	1.00	67.71
1	1	2	2	2	3	4	4	5	4	4	3	2	3	3	2	2	0.29	1.00	1.00	67.72
2	2	1	3	2	2	5	5	5	5	4	4	4	3	5	2	3	0.04	1.00	1.00	67.73
5	5	4	2	2	3	5	5	5	4	4	3	3	5	5	3	5	0.50	1.00	1.00	67.73
5	4	5	2	3	2	4	5	3	3	4	4	3	5	5	5	5	0.77	1.00	0.58	67.74
1	1	1	2	3	2	5	4	4	3	3	5	3	5	3	5	3	0.86	1.00	1.00	67.76
1	1	2	2	3	2	4	5	3	4	3	4	3	3	3	3	3	0.37	1.00	1.00	67.76
4	4	4	2	2	3	5	4	5	5	4	3	4	3	5	2	5	0.14	1.00	0.83	67.77
4	4	4	2	3	2	5	4	5	5	5	5	5	3	5	3	2	0.17	1.00	0.43	67.78
1	1	2	3	2	2	4	3	5	2	3	5	3	3	3	3	5	0.92	1.00	1.00	67.8
5	5	4	2	3	2	5	5	5	3	3	4	4	3	5	3	3	0.51	1.00	0.86	67.8
5	4	3	2	2	3	4	4	5	4	3	5	3	5	3	5	5	0.91	1.00	1.00	67.81
1	1	2	2	3	2	2	3	5	3	2	4	4	3	5	5	2	0.65	1.00	1.00	67.82
4	5	5	2	2	3	3	4	5	4	4	2	4	3	5	3	3	0.13	1.00	1.00	67.82
2	3	4	2	2	3	5	5	4	2	3	5	5	5	5	5	5	0.46	1.00	1.00	67.84
1	2	3	2	3	2	2	3	5	2	3	4	2	5	5	5	3	0.18	1.00	1.00	67.85
3	3	3	2	2	3	5	4	4	2	2	2	4	3	2	2	3	0.99	1.00	1.00	67.85
3	2	2	3	1	3	5	5	3	5	4	4	4	5	3	5	5	0.55	1.00	0.84	67.86
2	1	1	2	3	2	3	4	3	3	4	4	3	5	3	5	5	0.91	1.00	0.89	67.86
3	2	1	3	2	2	5	4	5	5	4	3	4	5	5	5	5	0.68	1.00	1.00	67.88
4	4	4	3	2	2	3	4	5	3	4	4	4	5	3	5	5	0.49	1.00	1.00	67.89
5	4	3	2	2	3	5	4	5	5	4	5	4	5	5	5	3	0.54	1.00	0.95	67.9
5	4	3	2	3	2	3	4	4	3	4	4	3	5	3	3	5	0.06	1.00	1.00	67.9
3	2	1	2	3	2	5	5	4	2	2	4	2	5	5	5	5	0.85	1.00	1.00	67.9
1	2	2	2	3	2	4	4	3	4	5	5	4	3	2	5	3	0.17	1.00	1.00	67.91
3	2	1	3	2	2	5	5	4	1	2	3	3	5	5	5	5	0.05	1.00	1.00	67.91
3	2	2	2	2	3	5	4	5	4	4	3	3	3	3	2	5	0.90	1.00	0.89	67.91
3	4	4	2	2	3	5	4	3	3	2	3	4	5	3	3	5	0.79	1.00	1.00	67.91
5	5	3	2	3	2	3	3	3	2	2	2	4	5	5	5	5	0.13	1.00	0.89	67.92
2	3	5	3	2	2	5	5	4	2	3	3	4	3	3	3	2	0.81	1.00	1.00	67.94
5	4	4	2	3	2	3	4	5	4	4	4	3	5	5	5	3	0.68	1.00	1.00	67.94
2	3	4	2	3	2	4	5	3	3	3	4	2	3	5	3	5	0.98	1.00	1.00	67.94
1	1	1	2	2	3	3	3	5	3	4	4	3	5	5	5	5	0.91	1.00	0.95	67.95
4	5	3	2	3	2	4	5	5	5	5	4	4	5	5	3	5	0.54	1.00	1.00	67.96
4	5	5	3	2	2	5	5	5	4	3	5	4	5	5	5	5	0.90	1.00	1.00	67.96
5	4	3	2	2	3	5	5	5	3	2	4	2	3	3	3	5	0.69	1.00	1.00	67.97
2	3	4	3	2	2	5	5	3	3	3	4	2	5	3	3	5	0.87	1.00	1.00	67.98
2	3	5	3	2	2	4	5	5	4	3	4	3	3	3	3	2	0.85	1.00	1.00	67.99
5	3	4	2	2	3	4	5	4	2	3	4	3	3	5	3	3	0.14	1.00	1.00	67.99
1	1	1	2	2	3	3	3	5	4	4	3	2	3	2	5	2	0.89	1.00	0.80	68
1	1	1	2	2	3	5	4	5	4	5	4	4	5	5	3	5	0.76	1.00	1.00	68.04
4	5	3	2	2	3	5	5	5	5	4	2	4	5	5	3	3	0.37	1.00	0.79	68.06
1	2	1	2	3	2	3	4	4	4	4	2	2	3	3	2	2	0.94	1.00	0.78	68.07
1	2	2	2	2	3	5	4	5	4	3	5	4	5	5	3	5	0.41	1.00	1.00	68.07
2	1	2	3	2	2	4	5	5	3	4	3	4	5	3	5	5	0.72	1.00	1.00	68.09
1	1	1	3	2	2	5	5	5	3	4	3	3	3	2	5	3	0.29	1.00	1.00	68.09
3	2	1	2	2	3	5	4	5	5	4	3	5	5	3	3	5	0.78	1.00	1.00	68.11
1	2	2	2	2	3	5	4	5	5	5	4	4	5	5	5	3	0.67	1.00	1.00	68.11
2	2	2	3	2	2	4	4	4	1	2	2	3	3	5	5	2	0.02	1.00	1.00	68.11
5	5	4	2	3	2	3	4	3	4	5	3	4	5	5	5	5	0.46	1.00	1.00	68.11
1	1	2	2	3	2	4	4	4	2	3	2	3	5	5	5	5	0.94	1.00	1.00	68.12
4	4	5	3	2	2	3	3	4	3	4	5	4	3	2	3	3	0.20	1.00	1.00	68.13
4	5	3	3	2	2	2	3	3	2	2	3	3	5	3	5	3	0.23	1.00	1.00	68.14
1	1	1	3	2	2	3	3	4	5	5	3	5	5	5	5	5	0.20	1.00	1.00	68.15
1	1	1	2	2	3	4	4	4	5	5	3	5	3	2	5	2	0.96	1.00	1.00	68.15
1	2	2	2	3	2	4	5	4	5	5	4	3	5	3	3	3	0.13	1.00	1.00	68.16
4	4	5	3	1	3	5	4	3	3	2	4	3	5	3	5	5	0.21	1.00	1.00	68.18
3	4	4	2	3	2	5	5	5	4	4	4	3	5	3	5	3	0.81	1.00	1.00	68.18
1	2	1	2	3	2	5	5	5	2	2	4	4	3	5	2	5	0.90	1.00	1.00	68.2
4	3	5	2	3	2	4	4	4	5	4	5	3	5	5	5	5	0.16	1.00	1.00	68.21
1	2	1	2	3	2	4	3	3	5	4	4	5	3	5	5	5	0.00	1.00	1.00	68.21
4	4	5	2	2	3	5	5	5	5	5	5	5	5	3	5	5	0.91	1.00	1.00	68.21
1	1	1	2	2	3	3	4	5	4	4	4	4	3	5	2	3	0.43	1.00	1.00	68.21
2	1	1	2	2	3	5	4	4	4	4	4	2	5	5	3	3	0.34	1.00	1.00	68.22
4	5	3	2	2	3	4	5	5	3	3	4	4	5	5	5	3	0.02	1.00	1.00	68.23
2	1	1	2	2	3	4	4	3	4	4	2	3	5	3	3	3	0.86	1.00	1.00	68.23
2	3	4	3	2	2	4	3	4	4	3	4	3	3	5	5	3	0.04	1.00	1.00	68.23
1	1	1	2	3	2	3	3	5	2	2	4	3	3	5	3	5	0.80	1.00	1.00	68.24
5	4	3	3	2	2	4	4	4	4	5	4	5	5	5	3	3	0.85	1.00	1.00	68.24
1	1	2	2	2	3	5	4	4	4	5	3	5	3	2	3	5	0.38	1.00	0.95	68.24
1	1	1	3	2	2	4	4	5	5	5	5	4	3	3	5	5	0.63	1.00	1.00	68.27
1	1	1	3	2	2	5	5	5	4	4	4	3	5	5	5	3	0.57	1.00	0.86	68.3
5	4	4	2	3	2	4	5	4	3	4	3	3	5	5	5	5	0.46	1.00	1.00	68.3
1	1	2	2	2	3	5	5	4	2	3	4	3	3	3	2	3	0.49	1.00	0.92	68.31
5	5	5	2	2	3	4	4	5	4	4	5	5	5	5	5	3	0.58	1.00	1.00	68.32
1	1	1	2	3	2	5	4	4	5	5	5	4	3	5	2	3	0.17	1.00	0.89	68.32
4	3	3	3	2	2	5	5	4	2	3	3	2	5	5	5	5	0.25	1.00	1.00	68.33
4	5	3	3	2	2	4	4	5	2	2	3	3	5	5	3	5	0.59	1.00	0.90	68.33
4	5	3	2	2	3	5	5	4	3	3	4	4	5	3	3	5	0.63	1.00	0.80	68.33
3	2	1	3	3	1	4	4	5	3	3	5	4	5	5	5	5	0.57	1.00	1.00	68.33
2	2	1	2	3	2	5	5	4	3	4	3	2	3	2	3	3	0.76	1.00	1.00	68.33
2	1	1	2	3	2	3	3	3	5	5	4	5	5	5	5	3	0.22	1.00	1.00	68.35
3	4	4	3	1	3	2	3	3	4	4	5	4	3	3	2	3	0.16	1.00	0.83	68.35
3	4	4	2	3	2	4	4	5	3	4	4	3	3	5	5	3	0.25	1.00	1.00	68.36
2	1	1	3	2	2	5	4	4	3	3	3	3	3	5	3	2	1.00	1.00	1.00	68.36
4	4	5	3	2	2	5	5	5	4	5	5	5	3	5	3	3	0.12	1.00	1.00	68.36
1	1	1	2	3	2	3	3	3	2	3	2	2	5	5	5	3	0.42	1.00	1.00	68.36
3	4	3	2	2	3	4	5	4	4	3	3	3	5	5	3	5	0.17	1.00	1.00	68.37
4	5	4	2	2	3	4	4	3	2	2	2	2	3	5	5	3	0.64	1.00	1.00	68.37
1	1	2	2	2	3	4	4	4	2	3	5	4	3	2	5	5	0.56	1.00	1.00	68.38
2	1	1	2	3	2	4	4	4	2	2	4	4	5	5	5	5	0.68	1.00	0.88	68.38
1	1	2	3	2	2	3	4	5	5	4	4	2	5	5	5	5	0.79	1.00	0.92	68.39
1	1	1	2	3	2	5	4	4	3	2	2	2	3	5	5	3	0.55	1.00	1.00	68.4
3	3	4	2	2	3	5	5	5	5	4	4	4	3	2	3	5	0.23	1.00	1.00	68.4
4	5	4	2	2	3	5	5	4	3	3	3	4	5	3	5	5	0.96	1.00	1.00	68.4
[truncated: 2,283 more rows]
