# Supplementary material for: Is MOOC really effective? Exploring the outcomes of MOOC adoption and its influencing factors in a higher educational institution in China
Source: PLoS One. 2025 Feb 24;20(2):e0317701. doi: 10.1371/journal.pone.0317701 (PMC11849841; doi:10.1371/journal.pone.0317701)
Supplement: S8 File — (XLSX) [file pone.0317701.s008.xlsx]

## Sheet: Sheet3
Semester	CC	CC Pass Rate	SC	SC Pass Rate	MOOC	MOOC Pass Rate
2016-2017-2	69672	0.966271	2876	0.977399	2868	0.875174
2017-2018-1	88146	0.970197	2842	0.940183	2565	0.869396
2017-2018-2	69466	0.958037	4584	0.943499	7422	0.778901
2018-2019-1	99369	0.969276	3215	0.932193	4446	0.744939
2018-2019-2	81649	0.952871	11320	0.973145	5367	0.823738
2019-2020-1	122732	0.966406	3322	0.974714	5111	0.825474
2019-2020-2					24786	0.463528
2020-2021-1	128967	0.968984	3859	0.966572	6732	0.800208
2020-2021-2	111477	0.952896	8786	0.973025	7406	0.844585
2021-2022-1	149432	0.950392	4520	0.97146	11503	0.850561
2021-2022-2	118258	0.946744	8479	0.964854	9168	0.762216
2022-2023-1	146965	0.972225	5511	0.968245	5208	0.679724
