# Supplementary material for: Is MOOC really effective? Exploring the outcomes of MOOC adoption and its influencing factors in a higher educational institution in China
Source: PLoS One. 2025 Feb 24;20(2):e0317701. doi: 10.1371/journal.pone.0317701 (PMC11849841; doi:10.1371/journal.pone.0317701)
Supplement: S9 File — (XLSX) [file pone.0317701.s009.xlsx]

## Sheet: Sheet1
Semester	CC	CC mean score	1std	SC	SC mean score	2std	MOOC	MOOC mean score	3std
2016-2017-2	69672	78.5932	12.7944	2876	81.6398	14.3105	2868	79.3714	25.0689
2017-2018-1	88146	79.1125	12.4728	2842	79.7072	20.2984	2565	79.3045	25.2913
2017-2018-2	69466	78.0933	13.6968	4584	77.9607	19.4996	7422	71.7182	30.5644
2018-2019-1	99369	79.6589	13.0009	3215	78.3033	21.2458	4446	70.5396	31.1262
2018-2019-2	81649	77.7777	15.449	11320	76.9767	15.0725	5367	77.231	32.2306
2019-2020-1	122732	79.5585	13.3795	3322	84.2104	14.7488	5111	79.6423	33.4488
2019-2020-2							24786	57.4281	40.7303
2020-2021-1	128967	79.3058	12.9842	3859	82.9173	16.2601	6732	79.9659	34.4632
2020-2021-2	111477	77.7733	15.4254	8786	84.1188	15.1438	7406	81.4675	28.5974
2021-2022-1	149432	77.485	15.9968	4520	84.3531	15.0408	11503	83.0989	31.6778
2021-2022-2	118258	77.8349	16.6678	8479	83.9771	16.9954	9168	65.2033	29.7669
2022-2023-1	146965	82.0438	14.0892	5511	85.157	15.3994	5208	57.5322	28.2657
